# Supplementary material for: Metabolite profiling and transcriptome analyses provide insight into the regulatory network of graft incompatibility in litchi
Source: Front Genet. 2023 Jan 5;13:1059333. doi: 10.3389/fgene.2022.1059333 (PMC9849251; doi:10.3389/fgene.2022.1059333)
Supplement: Supplementary file 2 [file Table1.XLSX]

## Sheet: Total metabolites
name	Ion mode	Q1 (Da)	Q3 (Da)	Molecular Weight (Da)	Formula	Ionization model	Compounds	Class I	Class II	CAS	LY_mean	YL_mean	QC01	QC02	QC03
pme3200	Positive	74	57	73.064	C2H7N3	[M+H]+	1-Methylguanidine	Nucleotides and derivatives	Nucleotides and derivatives	471-29-4	34770.5	34352	31868	50292	46312
mws0217	Positive	76.04	29.99	75.032	C2H5NO2	[M+H]+	L-Glycine	Amino acids and derivatives	Amino acids and derivatives	56-40-6	21259	21178.5	21064	19547	22383
pmb0782	Positive	86.1	69.2	85.089	C5H11N	[M+H]+	Piperidine	Alkaloids	Piperidine alkaloids	110-89-4	2085500	2037450	1536600	1762600	1579700
pme1974	Negative	87.01	43	88.016	C3H4O3	[M-H]-	Pyruvic acid	Organic acids	Organic acids	127-17-3	50573.5	54092	47907	66302	58588
pme2292	Positive	89.11	72.08	88.1	C4H12N2	[M+H]+	Putrescine	Alkaloids	Alkaloids	110-60-1	174705	200095	171660	156180	168450
pmf0096	Negative	88.99	70.9	89.995	C2H2O4	[M-H]-	Oxalic acid	Organic acids	Organic acids	144-62-7	28760	18953	10153	23751	18695
mws4052	Positive	102.06	56.05	101.048	C4H7NO2	[M+H]+	1-Aminocyclopropane-1-carboxylic acid	Organic acids	Organic acids	22059-21-8	1387300	1413250	1362900	1489900	1443800
pme1841	Positive	103.12	86.1	102.116	C5H14N2	[M+H]+	Cadaverine	Alkaloids	Alkaloids	462-94-2	12400	12352	13278	10347	11950
pme3017	Positive	104.07	58	103.063	C4H9NO2	[M+H]+	2-Aminoisobutyric acid	Organic acids	Organic acids	62-57-7	2665350	3111650	2745300	2778300	2912300
pme3011	Positive	104.07	68.8	103.063	C4H9NO2	[M+H]+	γ-Aminobutyric acid	Organic acids	Organic acids	56-12-2	1104690	854745	784190	891930	886120
MWSmce585	Positive	104.07	59.01	103.063	C4H9NO2	[M+H]+	Methyl 3-aminopropanoate	Amino acids and derivatives	Amino acids and derivatives	4138-35-6	2042400	2640650	2287900	2261900	2367500
pme3033	Positive	104.07	86	103.063	C4H9NO2	[M+H]+	N,N-Dimethylglycine	Amino acids and derivatives	Amino acids and derivatives	1118-68-9	780850	652495	622540	633430	644710
Lmbn000193	Negative	103	59.01	104.011	C3H4O4	[M-H]-	Tartronate semialdehyde	Organic acids	Organic acids	2480-77-5	136565	125605	119500	107930	118940
ML10172161	Negative	103	59.01	104.011	C3H4O4	[M-H]-	Hydroxypyruvic acid	Organic acids	Organic acids	1113-60-6	127020	118295	109440	135970	111200
mws0206	Negative	103.04	57.03	104.047	C4H8O3	[M-H]-	2-Hydroxybutyric Acid*	Organic acids	Organic acids	3347-90-8	20381	19327	19626	22688	23110
mws0576	Negative	103.04	59.1	104.047	C4H8O3	[M-H]-	3-Hydroxybutyric acid	Organic acids	Organic acids	300-85-6	1549350	1548050	1622000	1609500	1647300
mws0574	Negative	103.04	57.03	104.047	C4H8O3	[M-H]-	2-Hydroxyisobutyric acid*	Organic acids	Organic acids	594-61-6	18202	15303.4	19944	24761	22681
pme1975	Negative	103	59	104.06	C3H4O4	[M-H]-	Malonic acid	Organic acids	Organic acids	141-82-2	1744000	1633250	1779300	1743800	1711600
pmb0484	Positive	104.1	60.1	104.107	C5H14NO+	[M]+	Choline	Alkaloids	Alkaloids	62-49-7	16587000	20743000	17964000	19043000	17360000
pme0010	Positive	106	60	105.043	C3H7NO3	[M+H]+	L-Serine	Amino acids and derivatives	Amino acids and derivatives	56-45-1	2524850	2121800	2626500	2943000	2631200
pme2433	Positive	106.09	88	105.079	C4H11NO2	[M+H]+	Diethanolamine	Alkaloids	Alkaloids	111-42-2	191040	192390	215250	207050	235420
mws0267	Negative	105.02	88	106.027	C3H6O4	[M-H]-	DL-Glyceric Acid	Organic acids	Organic acids	473-81-4	14612	17725	28452	23856	21842
MWS5173	Positive	112.05	70.03	111.043	C4H5N3O	[M+H]+	Isocytosine	Nucleotides and derivatives	Nucleotides and derivatives	108-53-2	3060200	2578200	2714400	2848300	2724300
mws0255	Positive	112.05	95	111.043	C4H5N3O	[M+H]+	Cytosine	Nucleotides and derivatives	Nucleotides and derivatives	71-30-7	216450	243025	239010	235710	223510
pme2122	Positive	112.09	95	111.08	C5H9N3	[M+H]+	Histamine	Alkaloids	Alkaloids	51-45-6	273925	314825	306960	309130	314410
pme0257	Negative	111.02	80	112.027	C4H4N2O2	[M-H]-	Uracil	Nucleotides and derivatives	Nucleotides and derivatives	66-22-8	637135	703680	614170	661340	569050
pme0151	Positive	115	98.2	114.043	C4H6N2O2	[M+H]+	5,6-Dihydrouracil	Nucleotides and derivatives	Nucleotides and derivatives	504-07-4	30106.5	23527.5	10047	13393	18701
pme0006	Positive	116.07	70.1	115.063	C5H9NO2	[M+H]+	L-Proline	Amino acids and derivatives	Amino acids and derivatives	147-85-3	23774500	20089000	19605000	20274000	19477000
MWStz040	Positive	116.07	70.07	115.063	C5H9NO2	[M+H]+	Pterolactam	Alkaloids	Pyrrole alkaloids	38072-88-7	15817000	13060500	13101000	13366000	13667000
mws0376	Negative	115	71	116.011	C4H4O4	[M-H]-	Fumaric acid	Organic acids	Organic acids	110-17-8	290305	277785	262780	306500	300510
pme3193	Negative	116.04	74	117.043	C4H7NO3	[M-H]-	N-Acetyl-L-glycine	Amino acids and derivatives	Amino acids and derivatives	543-24-8	18284.5	15683.9	14034	9512.6	11621
pme0066	Negative	116.1	74	117.054	C3H7N3O2	[M-H]-	Guanidinoacetate	Alkaloids	Alkaloids	352-97-6	22076	18643	12072	14771	24914
pmb1096	Positive	118.07	91	117.058	C8H7N	[M+H]+	Indole	Alkaloids	Plumerane	120-72-9	30448.5	26169.5	21264	23152	23954
mws2628	Positive	118.09	87.05	117.07	C5H11NO2	[M+H]+	N-Methyl-4-aminobutyric acid	Organic acids	Organic acids	1119-48-8	3319.1	8330.5	4579.9	5014.6	8752.7
MWSmce548	Positive	118.09	58.07	117.079	C5H11NO2	[M+H]+	Betaine	Alkaloids	Alkaloids	107-43-7	5539500	5821950	7255300	8077100	7771600
mws0256	Positive	118.09	72.1	117.079	C5H11NO2	[M+H]+	L-Valine	Amino acids and derivatives	Amino acids and derivatives	72-18-4	11148550	10870450	8927700	9268900	9229600
mws0470	Negative	117.02	73	118.027	C4H6O4	[M-H]-	Methylmalonic acid	Organic acids	Organic acids	516-05-2	8856450	6930750	7442300	8345200	8314600
mws0192	Negative	117.02	73	118.027	C4H6O4	[M-H]-	Succinic acid	Organic acids	Organic acids	110-15-6	5439050	4458450	5097900	5030300	5620200
pme1730	Negative	117	59	118.027	C4H6O4	[M-H]-	D-Erythronolactone	Organic acids	Organic acids	15667-21-7	75156	64478	51979	39451	50539
mws0147	Negative	117.06	59	118.063	C5H10O3	[M-H]-	β-Hydroxyisovaleric acid	Organic acids	Organic acids	625-08-1	99662.5	93195.5	86401	88046	77067
pme3096	Negative	118	74	119.022	C3H5NO4	[M-H]-	Aminomalonic acid	Organic acids	Organic acids	1068-84-4	171955	135905	167870	160660	188200
mws0230	Positive	120.07	74	119.058	C4H9NO3	[M+H]+	L-Threonine	Amino acids and derivatives	Amino acids and derivatives	72-19-5	4590650	4444300	4894000	5195000	4985000
mws0671	Positive	120.07	74.1	119.058	C4H9NO3	[M+H]+	L-Homoserine	Amino acids and derivatives	Amino acids and derivatives	672-15-1	5029000	4499850	5171300	5425600	5249800
pmp001287	Positive	120.08	103.05	119.073	C8H9N	[M+H]+	N-Benzylmethylene isomethylamine	Alkaloids	Alkaloids	-	1666100	1035800	1110700	1195200	1210000
pma0134	Positive	121.04	93.06	120.042	C4H8O4	[M+H]+	D-(-)-Threose	Others	Saccharides and Alcohols	95-43-2	56591	75046.5	51335	56396	48746
Lmbp000728	Positive	121.06	77.04	120.058	C8H8O	[M+H]+	(S)-2-Phenyloxirane	Others	Others	20780-54-5	2044650	3235400	1785000	2456300	2035000
pme0195	Negative	120.02	62	121.02	C3H7NO2S	[M-H]-	L-Cysteine	Amino acids and derivatives	Amino acids and derivatives	52-90-4	102782	123375	78508	116190	68256
pmb0069	Positive	122	105	121.053	C7H7NO	[M+H]+	Benzamide	Phenolic acids	Phenolic acids	55-21-0	134560	168875	116590	103740	111480
mws0491	Positive	122.1	105	121.089	C8H11N	[M+H]+	Phenethylamine	Alkaloids	Alkaloids	64-04-0	332105	405585	294840	286660	295990
Lmbn001930	Negative	121.03	77.04	122.037	C7H6O2	[M-H]-	2-Hydroxybenzaldehyde (Salicylaldehyde)	Phenolic acids	Phenolic acids	90-02-8	13433.5	6136	11903	8670	11001
mws0628	Negative	121.03	92	122.037	C7H6O2	[M-H]-	4-Hydroxybenzaldehyde	Phenolic acids	Phenolic acids	123-08-0	309235	267280	307910	304350	294210
mws0133	Positive	123.06	80.05	122.048	C6H6N2O	[M+H]+	Nicotinamide	Others	Vitamin	98-92-0	377410	423805	390410	392410	427680
pme0490	Positive	124.04	78	123.032	C6H5NO2	[M+H]+	Nicotinic acid (Vitamin B3)	Others	Vitamin	59-67-6	78700	50453.5	76618	82333	93448
pme1216	Negative	122.03	78	123.032	C6H5NO2	[M-H]-	2-Picolinic acid	Organic acids	Organic acids	98-98-6	28392	18390.5	24318	16768	28191
Lmbp000668	Positive	124.04	78.03	123.032	C6H5NO2	[M+H]+	Isonicotinic acid	Others	Vitamin	55-22-1	102072	70503	89561	98699	92676
mws0236	Negative	124.01	80	125.015	C2H7NO3S	[M-H]-	2-Aminoethanesulfonic acid	Organic acids	Organic acids	107-35-7	9945.5	15528	20882	21258	15234
pmb0302	Positive	126.1	96	125.024	C2H8NO3P	[M+H]+	2-Aminoethylphosphonate	Lipids	Glycerol ester	2041-14-7	11740.5	12931	10046	12670	14224
mws0982	Positive	126.1	68	125.095	C6H11N3	[M+H]+	1-Methylhistamine	Alkaloids	Alkaloids	501-75-7	8189.1	8419.35	7579.1	11315	4677.2
Zmgn000216	Negative	125	78.96	126.008	C2H7O4P	[M-H]-	2-Hydroxyethylphosphonic acid	Organic acids	Organic acids	22987-21-9	745280	697290	659900	683370	661560
pmp001086	Positive	127.04	97	126.032	C6H6O3	[M+H]+	5-Hydroxymethylfurfural	Others	Others	67-47-0	253985	191665	197760	297550	298030
MWSmce448	Positive	127.05	81.04	126.043	C5H6N2O2	[M+H]+	Imidazol-1-yl-acetic acid*	Organic acids	Organic acids	22884-10-2	1621650	1473050	1410500	1545800	1880300
MWSmce118	Positive	127.05	81.04	126.043	C5H6N2O2	[M+H]+	Imidazole-4-Acetic Acid*	Organic acids	Organic acids	645-65-8	1901600	1896600	1700000	1808300	1731000
MWSmce440	Positive	128.07	55.06	127.063	C6H9NO2	[M+H]+	Guvacine	Alkaloids	Piperidine alkaloids	498-96-4	54922	74572	54829	88320	73558
MWSmce709	Positive	130.06	103.05	129.058	C9H7N	[M+H]+	Isoquinoline	Alkaloids	Isoquinoline alkaloids	119-65-3	106882	120784	125650	132680	119690
ML10181668	Positive	130.09	84.08	129.079	C6H11NO2	[M+H]+	Cycloleucine	Amino acids and derivatives	Amino acids and derivatives	52-52-8	1062800	627385	750240	768030	767330
Rfmb319	Positive	130.09	84.08	129.079	C6H11NO2	[M+H]+	Pipecolic acid	Organic acids	Organic acids	4043-87-2	775630	686800	676150	677020	732760
Zmdp000376	Positive	130.09	84.08	129.09	C5H11N3O	[M+H]+	4-Guanidinobutanal	Others	Others	-	8657550	7679500	7798700	8424900	8260800
Zmgn000217	Negative	129.02	85.03	130.027	C5H6O4	[M-H]-	Methylenesuccinic acid	Organic acids	Organic acids	97-65-4	136135	112912	139340	111510	138050
pme2693	Positive	131.12	114.09	130.111	C6H14N2O	[M+H]+	N-Acetylputrescine	Alkaloids	Alkaloids	18233-70-0	46439	40147	32947	39588	39270
pmb0501	Positive	131.13	114.1	130.122	C5H14N4	[M+H]+	Agmatine	Alkaloids	Alkaloids	306-60-5	35628	49238.5	42305	40792	39376
mws0712	Negative	130.05	86	131.058	C5H9NO3	[M-H]-	N-Propionylglycine	Amino acids and derivatives	Amino acids and derivatives	21709-90-0	22425.5	19124.5	23802	24290	23737
mws0216	Positive	132.07	86	131.058	C5H9NO3	[M+H]+	Trans-4-Hydroxy-L-proline	Amino acids and derivatives	Amino acids and derivatives	51-35-4	160780	123514	100480	187000	101860
pmf0470	Positive	132.07	73	131.058	C5H9NO3	[M+H]+	cis-4-Hydroxy-D-proline	Amino acids and derivatives	Amino acids and derivatives	2584-71-6	517760	222265	534420	579580	575690
ML10197929	Negative	130.09	88.04	131.069	C4H9N3O2	[M-H]-	Creatine	Organic acids	Organic acids	57-00-1	310280	154105	201810	248670	203410
Zmpn000638	Negative	130.05	88.04	131.069	C4H9N3O2	[M-H]-	3-Guanidinopropionic acid	Organic acids	Organic acids	353-09-3	136355	76479.5	87746	107090	107000
pme2679	Positive	132	86	131.095	C6H13NO2	[M+H]+	L-Allo-isoleucine	Amino acids and derivatives	Amino acids and derivatives	1509-34-8	2674400	2286000	1976900	1946000	1959600
mws0258	Positive	132.1	86	131.095	C6H13NO2	[M+H]+	L-Isoleucine*	Amino acids and derivatives	Amino acids and derivatives	73-32-5	10546100	11211100	8883600	9297200	8771600
mws0227	Positive	132.1	86.2	131.095	C6H13NO2	[M+H]+	L-Leucine*	Amino acids and derivatives	Amino acids and derivatives	61-90-5	10140650	10793000	8422300	9082500	8106900
pme0274	Positive	132.1	69	131.095	C6H13NO2	[M+H]+	6-Aminocaproic acid	Organic acids	Organic acids	60-32-2	14448500	14042500	10323000	11510000	10641000
pmp001198	Positive	132.1	57.1	131.095	C6H13NO2	[M+H]+	6-Deoxyfagomine	Alkaloids	Piperidine alkaloids	197449-09-5	2403150	2345200	1834800	1941200	1888000
mws1587	Positive	132.1	86	131.095	C6H13NO2	[M+H]+	L-Norleucine*	Amino acids and derivatives	Amino acids and derivatives	327-57-1	7620900	4413550	4940700	4572200	4707600
Lmmn000806	Negative	131.03	87.05	132.042	C5H8O4	[M-H]-	Dimethylmalonic acid	Organic acids	Organic acids	595-46-0	179340	111556	144030	156690	150940
Lmbn001364	Negative	131.03	87.05	132.042	C5H8O4	[M-H]-	4-Hydroxy-2-Oxopentanoic Acid	Organic acids	Organic acids	3318-73-8	179290	128028	162590	156480	152280
pme0243	Negative	131.03	87.05	132.042	C5H8O4	[M-H]-	Glutaric acid	Organic acids	Organic acids	110-94-1	190960	200550	373650	376930	392840
mws0473	Negative	131.03	87.05	132.042	C5H8O4	[M-H]-	2-Methylsuccinic acid	Organic acids	Organic acids	498-21-5	1899600	1273250	1523300	1595100	1695800
Lmgn000160	Negative	131.05	70.03	132.053	C4H8N2O3	[M-H]-	3-Ureidopropionic Acid	Organic acids	Organic acids	462-88-4	222860	240850	216400	203590	227590
mws0001	Positive	133.06	74	132.054	C4H8N2O3	[M+H]+	L-Asparagine	Amino acids and derivatives	Amino acids and derivatives	70-47-3	11925550	12328100	11280000	10897000	10507000
mws1503	Positive	133.06	115	132.058	C9H8O	[M+H]+	Cinnamaldehyde	Phenolic acids	Phenolic acids	104-55-2	12347.5	11603	13139	12150	11045
pmc0682	Positive	133.1	105.1	132.069	C8H8N2	[M+H]+	4-Aminoindole	Alkaloids	Plumerane	5192-23-4	105124	119775	66884	105980	66696
pme2527	Positive	133	116	132.09	C5H12N2O2	[M+H]+	L-Ornithine	Amino acids and derivatives	Amino acids and derivatives	70-26-8	61592.5	26467	55821	43039	57218
MWS1882	Negative	132.03	88.04	133.038	C4H7NO4	[M-H]-	Iminodiacetic acid	Organic acids	Organic acids	142-73-4	2006450	1808300	1619400	1880100	1996200
mws0219	Negative	132.03	88	133.038	C4H7NO4	[M-H]-	L-Aspartic Acid	Amino acids and derivatives	Amino acids and derivatives	56-84-8	17327500	16420000	15335000	16716000	16609000
MWS1709	Negative	133.01	71.01	134.022	C4H6O5	[M-H]-	D-Malic acid	Organic acids	Organic acids	636-61-3	37736500	36480500	33557000	37526000	35897000
Lmbn000198	Negative	133.01	71.01	134.022	C4H6O5	[M-H]-	3-Dehydro-L-Threonic Acid	Others	Saccharides and Alcohols	-	37037500	34662500	31017000	35711000	34874000
mws0275	Negative	133.01	71.01	134.022	C4H6O5	[M-H]-	L-Malic acid	Organic acids	Organic acids	97-67-6	1401150	1343900	1257800	1407600	1412600
Zmgn000503	Negative	133.05	71.01	134.058	C5H10O4	[M-H]-	2,3-Dihydroxy-3-Methylbutanoic Acid	Organic acids	Organic acids	1756-18-9	13530000	14670000	13819000	13957000	13043000
Zmdp000972	Positive	136.04	91.05	135.035	C4H9NO2S	[M+H]+	S-Methyl-L-cysteine	Amino acids and derivatives	Amino acids and derivatives	1187-84-4	766235	969475	707830	777060	690030
pme0040	Positive	136.06	119	135.054	C5H5N5	[M+H]+	Adenine	Nucleotides and derivatives	Nucleotides and derivatives	73-24-5	299305	369910	478000	468650	456190
HJKP000649	Positive	136.07	91.05	135.068	C8H9NO	[M+H]+	N-benzylformamide	Alkaloids	Alkaloids	6343-54-0	527340	733310	479320	500400	556300
mws0889	Negative	135.03	75.01	136.037	C4H8O5	[M-H]-	D-Threonic Acid	Others	Saccharides and Alcohols	734111	715955	957945	681720	743920	820980
pme2268	Positive	138.06	94.07	137.048	C7H7NO2	[M+H]+	Trigonelline	Alkaloids	Pyridine alkaloids	535-83-1	26772500	28306500	25950000	26781000	24852000
mws1336	Positive	138.06	120	137.048	C7H7NO2	[M+H]+	4-Aminobenzoic acid	Phenolic acids	Phenolic acids	150-13-0	317405	810325	483950	430090	480080
pme1738	Positive	138.08	95	137.071	C7H9N2O	[M+H]+	3-Carbamyl-1-methylpyridinium;(1-Methylnicotinamide)	Alkaloids	Pyridine alkaloids	1005-24-9	49835.5	64969	57481	43103	41826
pma0948	Positive	138.09	121.1	137.084	C8H11NO	[M+H]+	Phenylethanolamine	Alkaloids	Alkaloids	7568-93-6	416170	727895	431860	471130	459700
pme1002	Positive	138.09	103	137.084	C8H11NO	[M+H]+	L-Tyramine	Amino acids and derivatives	Amino acids and derivatives	51-67-2	1284650	2307950	1428800	1576700	1402000
Hmgn001653	Negative	137.02	93.04	138.032	C7H6O3	[M-H]-	Protocatechualdehyde	Phenolic acids	Phenolic acids	139-85-5	42394.5	52863.5	72882	57745	74741
Lmgn001670	Negative	137.03	108.02	138.032	C7H6O3	[M-H]-	Salicylic acid	Phenolic acids	Phenolic acids	69-72-7	161850	176270	233650	236640	265820
mws0749	Negative	137.02	93	138.032	C7H6O3	[M-H]-	4-Hydroxybenzoic acid	Phenolic acids	Phenolic acids	99-96-7	142395	115085	183170	163390	188910
Lmbn001981	Negative	137.02	93.03	138.032	C7H6O3	[M-H]-	2,5-Dihydroxybenzaldehyde	Phenolic acids	Phenolic acids	1194-98-5	66105	55076	60654	37420	44232
mws0336	Negative	137.04	93.05	138.043	C6H6N2O2	[M-H]-	Urocanic acid	Organic acids	Organic acids	104-98-3	129845	158850	87775	116930	101970
mws2368	Negative	137.06	119.05	138.068	C8H10O2	[M-H]-	Tyrosol	Phenolic acids	Phenolic acids	501-94-0	13381.5	19457	18923	29164	22784
pme2828	Positive	140	99	139.027	C6H5NO3	[M+H]+	4-Nitrophenol	Phenolic acids	Phenolic acids	100-02-7	9815350	11116300	10120000	10688000	10530000
mws0704	Negative	140.01	78.96	141.019	C2H8NO4P	[M-H]-	O-Phosphorylethanolamine	Alkaloids	Alkaloids	1071-23-4	138905	226380	177570	174680	210040
pma2987	Positive	142.1	124.09	141.09	C6H11N3O	[M+H]+	Histidinol	Alkaloids	Alkaloids	501-28-0	10293000	10492500	10381000	10694000	11318000
pme3207	Negative	141.02	59	142.027	C6H6O4	[M-H]-	Muconic acid	Organic acids	Organic acids	1119-72-8	1441900	1587800	1454400	1706200	776810
pme2879	Negative	141	123	142.038	C5H6N2O3	[M-H]-	5-Hydroxymethyluracil	Nucleotides and derivatives	Nucleotides and derivatives	4433-40-3	26855.5	18145.5	32502	29261	43759
Hmsp000364	Positive	144.1	98.09	143.095	C7H13NO2	[M+H]+	L-Cyclopentylglycine	Amino acids and derivatives	Amino acids and derivatives	2521-84-8	351760	462510	414970	428570	387270
pmp000966	Positive	144.1	84.1	143.095	C7H13NO2	[M+H]+	Stachydrine	Alkaloids	Pyrrole alkaloids	471-87-4	1918850	2301600	2621100	2480300	2684100
Rfmb320	Positive	144.1	84.08	143.095	C7H13NO2	[M+H]+	1-Methylpiperidine-2-carboxylic acid	Organic acids	Organic acids	7730-87-2	1933600	2535800	2577700	2524700	2547600
Rfmb318	Positive	144.1	84.08	144.092	C7H14NO2+	[M]+	D-Proline betaine	Amino acids and derivatives	Amino acids and derivatives	1195-94-4	831635	1142050	1037100	1231100	1124000
mws0851	Negative	143.11	143.11	144.115	C8H16O2	[M-H]-	Valproic Acid	Organic acids	Organic acids	99-66-1	1026430	971430	962710	935630	945460
Hmmp002124	Positive	146.06	118.06	145.053	C9H7NO	[M+H]+	Indole-3-carboxaldehyde	Alkaloids	Plumerane	487-89-8	77950.5	83161.5	86279	73093	79983
Lmqp000427	Positive	146.08	82.07	145.074	C6H11NO3	[M+H]+	N-Methyl-Trans-4-Hydroxy-L-Proline	Amino acids and derivatives	Amino acids and derivatives	4252-82-8	251815	198740	206560	259730	217620
mws0567	Positive	146.09	87	145.085	C5H11N3O2	[M+H]+	4-Guanidinobutyric acid	Organic acids	Organic acids	463-00-3	24381500	12727900	19758000	18657000	19889000
pme2380	Negative	145.01	101	146.022	C5H6O5	[M-H]-	α-Ketoglutaric acid	Organic acids	Organic acids	328-50-7	391115	302435	300090	311490	324950
Lmgn000224	Negative	145.01	57.03	146.022	C5H6O5	[M-H]-	2-Methyl-3-oxosuccinic acid	Organic acids	Organic acids	-	49025.5	39830.5	45146	33319	44726
mws1012	Positive	147.04	103	146.037	C9H6O2	[M+H]+	Coumarin	Lignans and Coumarins	Coumarins	91-64-5	55987.5	57857.5	46616	49679	56060
Lmbn001609	Negative	145.05	83.05	146.058	C6H10O4	[M-H]-	2-Acetyl-2-Hydroxybutanoic Acid	Organic acids	Organic acids	-	22290.5	18296	24001	27919	20885
mws0924	Negative	145.05	101	146.058	C6H10O4	[M-H]-	2-Methylglutaric acid	Organic acids	Organic acids	617-62-9	558790	343150	571170	580920	655040
MWS5136	Negative	145.05	101.06	146.058	C6H10O4	[M-H]-	Mono-Methyl Glutarate	Organic acids	Organic acids	1501-27-5	71556	48103	79885	66061	68306
mws0208	Negative	145.05	101	146.058	C6H10O4	[M-H]-	Adipic Acid	Organic acids	Organic acids	124-04-9	757310	523815	712640	720420	725350
pme0193	Positive	147.08	84	146.069	C5H10N2O3	[M+H]+	L-Glutamine	Amino acids and derivatives	Amino acids and derivatives	56-85-9	18456500	10835950	14089000	13924000	14229000
pme0026	Positive	147.11	84	146.106	C6H14N2O2	[M+H]+	L-Lysine	Amino acids and derivatives	Amino acids and derivatives	56-87-1	17747500	10637150	13677000	13595000	13565000
pme0014	Positive	148.06	84	147.053	C5H9NO4	[M+H]+	L-Glutamic acid	Amino acids and derivatives	Amino acids and derivatives	56-86-0	5042750	5118600	5013800	4699300	4911300
Zmzn000113	Negative	146.05	102.06	147.053	C5H9NO4	[M-H]-	L-threo-3-Methylaspartate	Amino acids and derivatives	Amino acids and derivatives	6061-13-8	2986800	2878200	2529200	2756500	2863400
mws1050	Positive	148.06	88	147.053	C5H9NO4	[M+H]+	O-Acetylserine	Amino acids and derivatives	Amino acids and derivatives	5147-00-2	698465	754035	680800	740640	659370
MWSmce608	Positive	148.1	74.02	147.09	C6H13NO3	[M+H]+	4-Hydoxy-L-Isoleucine	Amino acids and derivatives	Amino acids and derivatives	781658-23-9	1245100	923335	919560	969360	935600
Zmsp000366	Positive	148.1	130.09	147.09	C6H13NO3	[M+H]+	Fagomine	Alkaloids	Piperidine alkaloids	53185-12-9	130680	114230	130060	126370	145840
pmp001285	Positive	149.02	65.04	148.016	C8H4O3	[M+H]+	Phthalic anhydride	Phenolic acids	Phenolic acids	85-44-9	763550	831290	746540	700610	712250
Lmbn000216	Negative	147.03	57.03	148.037	C5H8O5	[M-H]-	3-Methylmalic acid	Organic acids	Organic acids	152204-30-3	961700	527470	612730	577580	668540
ML10171848	Negative	147.03	85.03	148.037	C5H8O5	[M-H]-	D-Arabinono-1,4-lactone	Others	Saccharides and Alcohols	322392	785180	539410	501890	578890	519940
Zmyn000230	Negative	147.03	57.03	148.037	C5H8O5	[M-H]-	2-Dehydro-3-deoxy-L-arabinonate	Others	Saccharides and Alcohols	-	1190900	795845	849250	732410	851560
Zmyn000247	Negative	147.03	57.03	148.037	C5H8O5	[M-H]-	2-Hydroxyglutaric Acid	Organic acids	Organic acids	13095-48-2	1193700	800970	831510	801080	902030
pmb2826	Negative	147.03	87.1	148.037	C5H8O5	[M-H]-	L-Citramalic acid	Organic acids	Organic acids	1583941	2400600	1617250	1619900	1534900	1630500
MWS3036	Negative	147.03	85.03	148.037	C5H8O5	[M-H]-	3-Hydroxyglutaric acid	Organic acids	Organic acids	638-18-6	402125	238635	234980	274640	351200
mws2213	Negative	147.05	77.01	148.052	C9H8O2	[M-H]-	Cinnamic acid	Phenolic acids	Phenolic acids	140-10-3	4900.45	5698.1	5886.2	5755.7	4843.5
mws1024	Negative	147.05	129	148.052	C9H8O2	[M-H]-	p-Coumaraldehyde	Phenolic acids	Phenolic acids	2538-87-6	11938.5	11709.5	9565.8	11206	6890
pme3154	Negative	147.07	59.01	148.074	C6H12O4	[M-H]-	Mevalonic acid	Organic acids	Organic acids	150-97-0	149085	102068	84031	52175	98513
Lmgp000796	Positive	150.06	61.01	149.048	C8H7NO2	[M+H]+	4-Hydroxymandelonitrile	Alkaloids	Phenolamine	13093-65-7	593745	251195	269580	315130	279930
pme1210	Positive	150.06	61	149.051	C5H11NO2S	[M+H]+	L-Methionine	Amino acids and derivatives	Amino acids and derivatives	63-68-3	576015	243580	280650	287370	274850
mws0847	Positive	150.08	133	149.07	C6H7N5	[M+H]+	1-Methyladenine	Nucleotides and derivatives	Nucleotides and derivatives	5142-22-3	327545	340860	316670	309910	307590
mws0262	Negative	149.01	87	150.016	C4H6O6	[M-H]-	L-Tartaric acid	Organic acids	Organic acids	87-69-4	368215	317790	318070	311990	321400
mws1499	Negative	149.05	59.01	150.053	C5H10O5	[M-H]-	D-Arabinose	Others	Saccharides and Alcohols	10323-20-3	268205	244505	243960	253580	218660
Zmgn000173	Negative	149.05	75.01	150.053	C5H10O5	[M-H]-	D-Ribose	Others	Saccharides and Alcohols	50-69-1	502220	336575	396250	433550	452460
MWSmce682	Negative	149.05	59.01	150.053	C5H10O5	[M-H]-	DL-Xylose	Others	Saccharides and Alcohols	25990-60-7	300520	242395	251710	284100	245180
Lmxp001668	Positive	151.08	91.05	150.068	C9H10O2	[M+H]+	2-Methoxy-4-ethenylphenol	Phenolic acids	Phenolic acids	7786-61-0	148740	164815	107540	148890	135000
pmf0420	Negative	149.06	74.9	150.068	C9H10O2	[M-H]-	Benzyl acetate	Organic acids	Organic acids	140-11-4	521950	371610	202340	212540	244270
mws0921	Negative	149.06	131	150.068	C9H10O2	[M-H]-	p-Coumaryl alcohol	Phenolic acids	Phenolic acids	653915	210035	205265	229320	200370	183320
Lmxn006423	Negative	150	122.01	151.009	C7H5NOS	[M-H]-	2(3H)-Benzothiazolone	Alkaloids	Alkaloids	934-34-9	56971	68021	72725	69561	75225
pme1109	Positive	152.06	135	151.049	C5H5N5O	[M+H]+	Guanine	Nucleotides and derivatives	Nucleotides and derivatives	73-40-5	73650	50472.5	57686	48297	57486
pme0183	Positive	152.06	135	151.049	C5H5N5O	[M+H]+	Isoguanine	Nucleotides and derivatives	Nucleotides and derivatives	3373-53-3	44691.5	23938.5	28076	26767	21453
Zmyn002323	Negative	151.04	107.05	152.047	C8H8O3	[M-H]-	2-Hydroxyphenylacetic acid	Organic acids	Organic acids	614-75-5	30084.5	40023	36669	33939	34798
MWSmce040	Positive	153.05	65.04	152.047	C8H8O3	[M+H]+	Isovanillin	Phenolic acids	Phenolic acids	621-59-0	819395	1016810	557620	926740	880650
mws0145	Negative	151.04	93	152.047	C8H8O3	[M-H]-	O-Anisic acid (2-Methoxybenzoic acid)	Phenolic acids	Phenolic acids	529-75-9	217590	373615	267880	135470	291820
MWS1846	Negative	151.04	93.03	152.047	C8H8O3	[M-H]-	Phenoxyacetic acid	Phenolic acids	Phenolic acids	122-59-8	1022310	1263035	782270	761120	856080
mws0458	Negative	151.04	136	152.047	C8H8O3	[M-H]-	Vanillin	Phenolic acids	Phenolic acids	121-33-5	2100950	2193350	1848800	1932900	1864200
pme0513	Negative	151.06	59	152.068	C5H12O5	[M-H]-	Xylitol	Others	Saccharides and Alcohols	87-99-0	21151	30061	41726	32652	31994
mws0213	Negative	151.06	71	152.068	C5H12O5	[M-H]-	Ribitol	Others	Saccharides and Alcohols	488-81-3	59046.5	90014	95503	76377	91785
mws0437	Negative	151.06	71	152.068	C5H12O5	[M-H]-	D-Arabitol	Others	Saccharides and Alcohols	488-82-4	25165.5	43110.5	52063	57349	33843
Lmyp004084	Positive	153.13	107.09	152.12	C10H16O	[M+H]+	Perillyl alcohol	Terpenoids	Monoterpenoids	57717-97-2	293590	417390	293320	293970	299700
mws0596	Positive	154.05	136.04	153.043	C7H7NO3	[M+H]+	3-Hydroxyanthranilic acid	Alkaloids	Phenolamine	548-93-6	20781.5	30845	31783	33900	25214
mws0180	Negative	153.02	109.03	154.027	C7H6O4	[M-H]-	2,5-Dihydroxybenzoic acid; Gentisic Acid*	Phenolic acids	Phenolic acids	490-79-9	582155	615120	676440	732810	696080
mws0639	Negative	153.02	109.03	154.027	C7H6O4	[M-H]-	2,3-Dihydroxybenzoic Acid*	Phenolic acids	Phenolic acids	303-38-8	897180	959975	977750	1005900	1158900
mws0183	Negative	153.02	109.03	154.027	C7H6O4	[M-H]-	3,4-Dihydroxybenzoic acid (Protocatechuic acid)*	Phenolic acids	Phenolic acids	99-50-3	872640	911385	1028000	1105900	1271600
MWSmce663	Negative	153.06	120.02	154.063	C8H10O3	[M-H]-	Vanillyl alcohol	Phenolic acids	Phenolic acids	498-00-0	76139	99814.5	73377	78905	56318
mws0254	Positive	156.08	110	155.069	C6H9N3O2	[M+H]+	L-Histidine	Amino acids and derivatives	Amino acids and derivatives	71-00-1	2288900	1806450	2121500	2130500	2043100
pmp000098	Positive	156.1	81.03	155.095	C8H13NO2	[M+H]+	Arecoline	Alkaloids	Piperidine alkaloids	63-75-2	136870	114418	114800	132440	114210
pme2165	Negative	155.01	111	156.017	C5H4N2O4	[M-H]-	Orotic acid	Others	Vitamin	65-86-1	40727.5	53693	91016	97258	103140
pmb0819	Positive	157	130	156.069	C10H8N2	[M+H]+	3-Indoleacetonitrile	Alkaloids	Plumerane	771-51-7	189080	204435	225250	185680	181700
pmf0174	Negative	157.16	157.2	158.167	C10H22O	[M-H]-	1-Decanol	Others	Saccharides and Alcohols	112-30-1	3383850	3502150	3261200	3567100	3399400
Lmbn001467	Negative	158.08	116.07	159.09	C7H13NO3	[M-H]-	5-Acetamidopentanoic Acid	Organic acids	Organic acids	1072-10-2	650210	511790	505320	523550	498930
pme2589	Negative	159.1	87	160.037	C6H8O5	[M-H]-	2-Oxoadipic acid	Organic acids	Organic acids	3184-35-8	22477	22410	22629	30557	20130
Lmbn002072	Negative	159.07	97.07	160.074	C7H12O4	[M-H]-	2-Propylsuccinic acid	Organic acids	Organic acids	618-57-5	4533.65	5004.05	18306	18561	15758
Zmjn001813	Negative	159.07	97.06	160.074	C7H12O4	[M-H]-	Pimelic acid	Organic acids	Organic acids	111-16-0	10185.5	5546.5	27069	23692	21996
mws0005	Positive	161.11	144	160.1	C10H12N2	[M+H]+	Tryptamine	Alkaloids	Plumerane	61-54-1	47686.5	71846	59771	93187	62418
mws1417	Negative	160.04	116	161.048	C9H7NO2	[M-H]-	Indole-3-carboxylic acid*	Alkaloids	Plumerane	771-50-6	10656	18501	28334	35329	24711
NK10246260	Positive	162.06	116.05	161.048	C9H7NO2	[M+H]+	2,4-Dihydroxyquinoline	Alkaloids	Quinoline alkaloids	86-95-3	24800.5	40600.5	26300	35023	26920
mws0102	Negative	160.04	116	161.048	C9H7NO2	[M-H]-	Indole-5-carboxylic acid*	Alkaloids	Plumerane	1670-81-1	18453.5	16174	36347	27937	34205
pme3382	Negative	160.06	98	161.069	C6H11NO4	[M-H]-	N-Acetyl-L-threonine	Amino acids and derivatives	Amino acids and derivatives	17093-74-2	53000	48696.5	34241	47364	48743
mws1346	Positive	162.08	98	161.069	C6H11NO4	[M+H]+	DL-2-Aminoadipic acid	Alkaloids	Alkaloids	542-32-5	1617750	1278000	1318600	1414100	1257800
Lmcp000282	Positive	162.11	85.03	161.105	C7H15NO3	[M+H]+	L-Carnitine	Alkaloids	Alkaloids	541-15-1	118645	61933	98789	107170	98351
pme2761	Negative	161	73	162.016	C5H6O6	[M-H]-	4-Hydroxy-2-oxoglutaric acid	Organic acids	Organic acids	1187-99-1	74324.5	96275	77655	81724	75186
Zmpn003044	Negative	161.03	133.03	162.032	C9H6O3	[M-H]-	Umbelliferone	Lignans and Coumarins	Coumarins	93-35-6	32352.5	29422.5	28817	32802	36862
pme2914	Negative	161.05	99	162.053	C6H10O5	[M-H]-	3-Hydroxy-3-methylpentane-1,5-dioic acid	Amino acids and derivatives	Amino acids and derivatives	503-49-1	1999600	1193050	1270300	1351000	1457900
pmf0440	Positive	163.08	91.1	162.068	C10H10O2	[M+H]+	4-MethoxycinnaMaldehyde	Phenolic acids	Phenolic acids	1963-36-6	81382.5	62476	25695	37387	31766
pme2758	Negative	162.04	144	163.048	C5H9NO5	[M-H]-	4-Hydroxy-L-glutamic acid	Amino acids and derivatives	Amino acids and derivatives	3913-68-6	71820	47774.5	46216	57191	74318
Lmbp000123	Positive	164.07	56.05	163.067	C6H13NO2S	[M+H]+	L-Homomethionine	Amino acids and derivatives	Amino acids and derivatives	25148-30-5	822400	892990	741150	764440	799920
pmb0142	Positive	165.1	95.2	164.047	C9H8O3	[M+H]+	Caffeic aldehyde	Phenolic acids	Phenolic acids	141632-15-7	12067	9907.35	10196	12457	15290
Lmbn002648	Negative	163.04	119.05	164.047	C9H8O3	[M-H]-	α-Hydroxycinnamic Acid*	Phenolic acids	Phenolic acids	5801-57-0	8632	3437.6	23769	16542	12340
Lmmn001643	Negative	163.04	119.05	164.047	C9H8O3	[M-H]-	2-Hydroxycinnamic acid*	Phenolic acids	Phenolic acids	583-17-5	2538.6	8655.85	24590	13627	21594
pme2529	Negative	163.2	101	164.068	C6H12O5	[M-H]-	1,5-Anhydro-D-glucitol	Others	Saccharides and Alcohols	154-58-5	110034	125100	110520	108300	113800
pme3083	Negative	164.04	120	165.043	C8H7NO3	[M-H]-	2-(Formylamino)benzoic acid	Phenolic acids	Phenolic acids	3342-77-6	16867	15875.4	18240	22762	21300
pme2617	Positive	166.05	102	165.046	C5H11NO3S	[M+H]+	L-Methionine Sulfoxide	Amino acids and derivatives	Amino acids and derivatives	3226-65-1	14989500	16233000	16418000	16237000	15652000
pme0021	Positive	166.09	120.08	165.07	C9H11NO2	[M+H]+	L-Phenylalanine	Amino acids and derivatives	Amino acids and derivatives	63-91-2	43953500	29618000	31983000	33084000	33983000
pme0281	Negative	165.02	121.03	166.027	C8H6O4	[M-H]-	Terephthalic acid	Phenolic acids	Phenolic acids	100-21-0	619820	385290	563130	534310	502330
pme0282	Negative	165.02	77.04	166.027	C8H6O4	[M-H]-	Phthalic acid	Phenolic acids	Phenolic acids	88-99-3	60900	30983.5	48194	58419	44877
pmc0274	Positive	167.1	121.1	166.031	C6H6N4S	[M+H]+	6-Methylmercaptopurine	Nucleotides and derivatives	Nucleotides and derivatives	50-66-8	2667400	1719050	1801100	1907200	1953000
mws0344	Negative	165.04	75	166.048	C5H10O6	[M-H]-	D-Xylonic acid	Others	Saccharides and Alcohols	526-91-0	3258200	3118500	3745600	2447900	3447900
Lmgp002595	Positive	167.07	121.03	166.063	C9H10O3	[M+H]+	Acetovanillone	Phenolic acids	Phenolic acids	498-02-2	490095	602110	418930	441010	502500
MWSmce165	Negative	165.08	59.02	166.084	C6H14O5	[M-H]-	L-Fucitol	Others	Saccharides and Alcohols	13074-06-1	3187200	3134750	3045900	2985400	3261100
pmn001681	Negative	165.09	149.06	166.099	C10H14O2	[M-H]-	1-(4-Methoxyphenyl)-1-propanol	Phenolic acids	Phenolic acids	5349-60-0	398165	290640	289150	289770	250680
pma2400	Positive	167.1	94.99	166.136	C11H18O	[M+H]+	Dihydrojasmone	Organic acids	Organic acids	1128-08-1	16001	23371.5	31202	21176	30410
MWS3270	Negative	166.02	79.96	167.022	C7H5NO4	[M-H]-	Quinolinic Acid	Alkaloids	Pyridine alkaloids	89-00-9	1727200	2324600	2052400	2059400	2140700
NK10253223	Positive	168.06	94.06	167.058	C8H9NO3	[M+H]+	2-Amino-3-methoxybenzoic acid	Phenolic acids	Phenolic acids	3177-80-8	28247.5	32437.5	28684	31172	33517
Zmjp000624	Positive	168.06	150.05	167.058	C8H9NO3	[M+H]+	Pyridoxal	Others	Vitamin	66-72-8	22146.5	24808	24753	30005	22912
mws2125	Negative	166.98	78.7	167.982	C3H5O6P	[M-H]-	Phosphoenolpyruvate	Organic acids	Organic acids	138-08-9	568780	619970	574030	614580	558450
Hmbp001276	Positive	169.05	65.03	168.042	C8H8O4	[M+H]+	Gallacetophenone	Phenolic acids	Phenolic acids	528-21-2	359125	283270	241960	273400	259030
Lmmp003042	Positive	169.05	123.04	168.042	C8H8O4	[M+H]+	Protocatechuic Acid Methyl Ester	Phenolic acids	Phenolic acids	2150-43-8	169955	180580	137910	134630	169780
pme1292	Negative	167.1	123.04	168.042	C8H8O4	[M-H]-	Homogentisic acid	Phenolic acids	Phenolic acids	451-13-8	101420	126460	124310	99711	103980
Zmsp001834	Positive	169.05	65	168.042	C8H8O4	[M+H]+	2,6-Dimethoxy-1,4-benzoquinone	Quinones	Quinones	530-55-2	1280450	1366150	1080400	1074600	1156200
mws0028	Negative	167.03	108.02	168.042	C8H8O4	[M-H]-	Vanillic acid	Phenolic acids	Phenolic acids	121-34-6	20322.5	15711.5	26149	24767	39534
Zmpp000906	Positive	170.08	134	169.074	C8H11NO3	[M+H]+	Norepinephrine	Others	Others	51-41-2	96643.5	64041.5	85671	77720	92226
pme1383	Positive	170.08	134.1	169.074	C8H11NO3	[M+H]+	Pyridoxine	Others	Vitamin	65-23-6	93222.5	62284	82848	79548	97985
pme0181	Positive	170.09	124	169.085	C7H11N3O2	[M+H]+	3-Methyl-L-Histidine	Amino acids and derivatives	Amino acids and derivatives	368-16-1	210195	221385	212890	234580	156430
Zmzn000078	Negative	168.99	78.96	169.998	C3H7O6P	[M-H]-	Dihydroxyacetone phosphate	Others	Saccharides and Alcohols	57-04-5	147275	97876.5	76487	91475	74286
pme3186	Negative	169	79	169.998	C3H7O6P	[M-H]-	DL-Glyceraldehyde-3-phosphate	Organic acids	Organic acids	591-59-3	344590	296760	283070	299330	304380
mws0024	Negative	169.01	125	170.022	C7H6O5	[M-H]-	Gallic acid	Phenolic acids	Phenolic acids	149-91-7	283010	248780	197460	284800	258700
ML10176345	Negative	171.03	109.03	172.037	C7H8O5	[M-H]-	3-Dehydroshikimic acid	Organic acids	Organic acids	2922-42-1	298930	655305	810760	988650	1067500
Lmbn003524	Negative	171.1	99.08	172.11	C9H16O3	[M-H]-	9-Oxononanoic acid	Organic acids	Organic acids	2553-17-5	6737.85	5779.85	10407	15453	9246.6
pme2550	Negative	173.02	137	174.016	C6H6O6	[M-H]-	Cis-Aconitic acid	Organic acids	Organic acids	585-84-2	2627850	2628200	2496600	2239600	2438700
MA10039492	Negative	173.01	71.03	174.016	C6H6O6	[M-H]-	Dehydroascorbic acid	Others	Vitamin	490-83-5	1222500	1305150	1159100	992880	1154800
pme3009	Positive	175.02	99	174.016	C6H6O6	[M+H]+	Trans-Citridic acid	Organic acids	Organic acids	4023-65-8	1083985	1241950	1173800	1264200	1238000
mws0154	Negative	173.05	93	174.053	C7H10O5	[M-H]-	Shikimic acid	Organic acids	Organic acids	138-59-0	4269950	5531650	4153000	3938100	3885800
Zmyn000155	Negative	173.11	131.08	174.1	C7H14N2O3	[M-H]-	N-α-Acetyl-L-ornithine	Amino acids and derivatives	Amino acids and derivatives	1572591	11646500	7110900	8840500	10072000	8898500
MWSmce119	Positive	175.11	70.06	174.112	C6H14N4O2	[M+H]+	L-Arginine	Amino acids and derivatives	Amino acids and derivatives	74-79-3	3033150	2047800	2183800	2375000	2219800
pme2559	Negative	174.04	88	175.048	C6H9NO5	[M-H]-	N-Acetyl-L-Aspartic Acid	Amino acids and derivatives	Amino acids and derivatives	997-55-7	357990	213400	273820	294070	276460
pme0008	Positive	176.1	113	175.096	C6H13N3O3	[M+H]+	L-Citrulline	Amino acids and derivatives	Amino acids and derivatives	372-75-8	752135	522590	554760	581840	636530
MWSmce690	Negative	175.02	59.01	176.032	C6H8O6	[M-H]-	Erythorbic Acid; Isoascorbic Acid	Others	Vitamin	89-65-6	190420	257455	207890	257840	253520
mws4175	Negative	175.02	85.03	176.032	C6H8O6	[M-H]-	D-Glucurono-6,3-lactone	Others	Saccharides and Alcohols	32449-92-6	61837.5	39781	69156	60217	48425
Zmgn001448	Negative	175.06	115.04	176.068	C7H12O5	[M-H]-	2-Propylmalic Acid*	Organic acids	Organic acids	-	26487.5	23671.5	39834	45630	38450
Lmbn001754	Negative	175.06	115.04	176.068	C7H12O5	[M-H]-	3-Isopropylmalic Acid*	Organic acids	Organic acids	921-28-8	44358	23576	56670	54957	55658
pmb3101	Negative	175.06	115	176.068	C7H12O5	[M-H]-	2-Isopropylmalic Acid	Organic acids	Organic acids	49601-06-1	36415.5	38850.5	59370	62723	54430
mws0875	Positive	179.05	76	178.041	C5H10N2O3S	[M+H]+	L-Cysteinyl-L-glycine	Amino acids and derivatives	Amino acids and derivatives	19246-18-5	31456	29260	27779	37965	34052
MWSmce220	Negative	177.04	59.02	178.048	C6H10O6	[M-H]-	D-Glucono-1,5-lactone	Organic acids	Organic acids	90-80-2	111170	82781	65947	94592	85350
pme2253	Negative	177.04	59	178.048	C6H10O6	[M-H]-	L-Gulono-1,4-Lactone	Others	Saccharides and Alcohols	1128-23-0	72638	55032	65697	51586	53185
Lmgn000242	Negative	177.04	113.02	178.048	C6H10O6	[M-H]-	4,5,6-Trihydroxy-2-oxohexanoic acid	Organic acids	Organic acids	56742-44-0	46665	35616	33264	48718	49096
pmb2795	Negative	177	145	178.063	C10H10O3	[M-H]-	4-Methoxycinnamic acid	Phenolic acids	Phenolic acids	830-09-1	14343	19142	19235	16961	17754
mws1195	Positive	179.07	147.1	178.063	C10H10O3	[M+H]+	p-Coumaric acid methyl ester	Phenolic acids	Phenolic acids	3943-97-3	189270	203320	213100	175600	176630
mws1200	Negative	177	145	178.063	C10H10O3	[M-H]-	Trans-4-Hydroxycinnamic Acid Methyl Ester	Phenolic acids	Phenolic acids	19367-38-5	15282.5	26607	26213	18363	20993
mws0009	Positive	179.07	91	178.063	C10H10O3	[M+H]+	Coniferaldehyde	Phenolic acids	Phenolic acids	20649-42-7	72801.5	91180.5	86006	86214	63480
pmb0786	Positive	180.09	163.06	179.079	C6H13NO5	[M+H]+	D-Glucosamine	Others	Saccharides and Alcohols	3416-24-8	2240850	2006800	2634400	2350100	2930500
mws4170	Negative	179.06	59.01	180.063	C6H12O6	[M-H]-	D-Glucose	Others	Saccharides and Alcohols	14431-43-7	1812400	1256600	1089100	1360600	1219400
pmf0139	Negative	179.06	59	180.063	C6H12O6	[M-H]-	D-Galactose	Others	Saccharides and Alcohols	59-23-4	1473700	1265850	1171800	1162800	1098300
Hmln000297	Negative	179.05	59.01	180.063	C6H12O6	[M-H]-	Inositol	Others	Saccharides and Alcohols	87-89-8	1626850	1318350	1219600	1135900	1403500
MWSmce576	Negative	179.06	59.01	180.063	C6H12O6	[M-H]-	L-Glucose	Others	Saccharides and Alcohols	921-60-8	1864750	1237250	1284200	1317600	1350600
mws1164	Negative	179.06	59.01	180.063	C6H12O6	[M-H]-	D-Fructose	Others	Saccharides and Alcohols	7660-25-5	1860550	1460450	1171400	1137400	1272700
pmf0138	Negative	179.06	59	180.063	C6H12O6	[M-H]-	D-Mannose	Others	Saccharides and Alcohols	3458-28-4	1743400	1232370	1071600	1030700	1357900
MWS2070	Negative	179.07	92.03	180.079	C10H12O3	[M-H]-	Propyl 4-hydroxybenzoate	Phenolic acids	Phenolic acids	94-13-3	3957.95	4682.7	4571.5	3614.7	3953.4
mws0093	Negative	179.07	146	180.079	C10H12O3	[M-H]-	Coniferyl alcohol	Phenolic acids	Phenolic acids	458-35-5	229560	201630	201360	163320	237400
Lmbn004847	Negative	179.07	146.04	180.079	C10H12O3	[M-H]-	4-Methoxyphenylpropionic acid	Phenolic acids	Phenolic acids	-	126022	107634	102640	90205	88999
Cmyp007180	Positive	181.12	107.09	180.115	C11H16O2	[M+H]+	Dihydroactinidiolide	Others	Others	17092-92-1	49430.5	58308.5	53320	42648	52576
Hmcp009963	Positive	180.14	123.07	180.138	C11H18NO+	[M]+	Candicine	Alkaloids	Phenolamine	6656-13-9	345165	435470	382080	382950	400770
mws0250	Positive	182.08	136.1	181.074	C9H11NO3	[M+H]+	L-Tyrosine	Amino acids and derivatives	Amino acids and derivatives	60-18-4	11283500	13555000	10666000	11362000	10447000
Zmsp000878	Positive	182.08	136.08	181.074	C9H11NO3	[M+H]+	4-Hydroxy-5-(2-oxo-1-pyrrolidinyl)benzoic acid	Alkaloids	Pyrrole alkaloids	-	2387750	3307750	2409100	2586800	2463800
MWStz070	Positive	182.08	91.05	181.074	C9H11NO3	[M+H]+	N-(2-Hydroxy-4-methoxyphenyl)acetamide	Alkaloids	Phenolamine	58469-06-0	8887400	12086450	8204300	9677700	9173000
mws1350	Negative	181.05	151	182.058	C9H10O4	[M-H]-	Syringaldehyde; 4-Hydroxy-3,5-Dimethoxybenzaldehyde	Phenolic acids	Phenolic acids	134-96-3	1081490	983230	899930	1033700	1006400
mws0214	Negative	181.07	71	182.079	C6H14O6	[M-H]-	D-Sorbitol	Others	Saccharides and Alcohols	50-70-4	343100	525785	353980	361740	413770
mws1155	Negative	181.07	101.02	182.079	C6H14O6	[M-H]-	D-Mannitol	Others	Saccharides and Alcohols	69-65-8	182610	286815	205470	196290	162750
pme2237	Negative	181.07	101	182.079	C6H14O6	[M-H]-	Dulcitol	Others	Saccharides and Alcohols	608-66-2	839005	976515	781810	667550	847490
MWSslk235	Negative	181.07	59.01	182.079	C6H14O6	[M-H]-	Allitol	Others	Saccharides and Alcohols	488-44-8	549310	735835	438670	525310	729090
pme2596	Positive	184.06	148	183.053	C8H9NO4	[M+H]+	4-Pyridoxic acid	Others	Vitamin	82-82-6	177140	176050	139430	179280	148630
pmb1754	Positive	184	125	184.073	C5H15NO4P+	[M]+	O-Phosphocholine	Alkaloids	Alkaloids	107-73-3	2400050	4231700	3549300	3736600	3932100
MWSmce329	Positive	185.08	125.06	184.074	C9H12O4	[M+H]+	Antiarol; 3,4,5-Trimethoxyphenol	Phenolic acids	Phenolic acids	642-71-7	194015	166450	238560	264840	229910
Zmgn000447	Negative	184.98	78.96	185.993	C3H7O7P	[M-H]-	3-Phospho-D-glyceric acid	Others	Saccharides and Alcohols	820-11-1	1125530	1052145	1086800	1156000	1162300
pme3553	Positive	187.04	131	186.032	C11H6O3	[M+H]+	Psoralen*	Lignans and Coumarins	Coumarins	66-97-7	8056.95	9387.05	6687	7649.7	11700
mws1668	Positive	187.04	131	186.032	C11H6O3	[M+H]+	Angelicin*	Lignans and Coumarins	Coumarins	523-50-2	10647	10489.5	11760	12258	8994.4
mws0752	Negative	185.15	185.16	186.162	C11H22O2	[M-H]-	Undecylic Acid	Lipids	Free fatty acids	112-37-8	222565	273620	240990	256970	236460
Hmmp001310	Positive	188.07	118.07	187.063	C11H9NO2	[M+H]+	3-Indoleacrylic acid	Alkaloids	Plumerane	1204-06-4	21549000	19634500	17344000	17259000	18391000
Hmgp002327	Positive	188.07	118.06	187.063	C11H9O2N	[M+H]+	3-amino-2-naphthoic acid	Alkaloids	Alkaloids	-	21253500	19707000	17615000	20079000	18560000
pme0137	Negative	187.07	125	188.08	C7H12N2O4	[M-H]-	N-Acetyl-L-Glutamine	Amino acids and derivatives	Amino acids and derivatives	2490-97-3	668160	556005	571690	512840	564680
mws0237	Negative	187.1	125	188.105	C9H16O4	[M-H]-	Azelaic acid	Organic acids	Organic acids	123-99-9	1607700	1367050	3145400	3056900	3401200
pmn001380	Negative	187.1	169.09	188.105	C9H16O4	[M-H]-	Eucommiol	Others	Others	55930-44-4	2.81495e+06	1.4757e+06	1154800	1311400	1370900
pme0122	Positive	189.12	126	188.116	C8H16N2O3	[M+H]+	N6-Acetyl-L-lysine	Amino acids and derivatives	Amino acids and derivatives	692-04-6	776425	835370	698880	612570	723250
Zmdp000292	Positive	189.14	70.07	188.127	C7H16N4O2	[M+H]+	Arginine methyl ester	Amino acids and derivatives	Amino acids and derivatives	-	4069000	2420300	2767500	2852700	2971500
Zmjp000182	Positive	189.13	70.07	188.127	C7H16N4O2	[M+H]+	N-Monomethyl-L-arginine	Amino acids and derivatives	Amino acids and derivatives	17035-90-4	4223350	2508400	3042900	3139800	3252100
pme3388	Positive	189.13	144	188.127	C7H16N4O2	[M+H]+	Homoarginine	Amino acids and derivatives	Amino acids and derivatives	156-86-5	735495	464680	556660	608990	564610
Zmzp000145	Positive	189.16	84.08	188.152	C9H20N2O2	[M+H]+	Trimethyllysine	Amino acids and derivatives	Amino acids and derivatives	23284-33-5	1406250	1745350	1405000	1201300	1599000
Zmtn001624	Negative	188.04	144.05	189.043	C10H7NO3	[M-H]-	N-Acetylisatin	Alkaloids	Plumerane	574-17-4	116118	78020	74913	82239	88515
pme0075	Negative	188.06	128	189.064	C7H11NO5	[M-H]-	N-Acetyl-L-glutamic acid	Amino acids and derivatives	Amino acids and derivatives	1188-37-0	121735	72071	66284	73121	73528
pme2244	Positive	190.09	118.07	189.07	C11H11NO2	[M+H]+	3-Indolepropionic acid	Alkaloids	Plumerane	830-96-6	19255.5	16136	12182	18414	10890
mws0193	Positive	190.12	127	189.111	C7H15N3O3	[M+H]+	L-Homocitrulline	Amino acids and derivatives	Amino acids and derivatives	1190-49-4	129400	103954	120650	145570	108860
pme0278	Positive	191.1	128	190.095	C7H14N2O4	[M+H]+	2,6-Diaminooimelic acid	Organic acids	Organic acids	583-93-7	105943	105312	150810	141460	147190
Zmyn000453	Negative	191.02	111.01	192.027	C6H8O7	[M-H]-	Isocitric Acid	Organic acids	Organic acids	320-77-4	9249350	8789300	8549400	8992200	8356600
mws0281	Negative	191.02	111.01	192.027	C6H8O7	[M-H]-	Citric Acid	Organic acids	Organic acids	77-92-9	30219000	28480000	23363000	27339000	26297000
Hmcp002123	Positive	193.05	178.02	192.042	C10H8O4	[M+H]+	Isoscopoletin (6-Hydroxy-7-Methoxycoumarin)	Lignans and Coumarins	Coumarins	776-86-3	3982600	5671650	4752500	5015900	5195100
Cmpp003619	Positive	193.05	105.07	192.042	C10H8O4	[M+H]+	6,7-Dihydroxy-4-methylcoumarin	Lignans and Coumarins	Coumarins	529-84-0	635225	768070	674650	596250	600410
MWSCX014	Positive	193.05	133.03	192.042	C10H8O4	[M+H]+	Scopoletin (7-Hydroxy-5-methoxycoumarin)	Lignans and Coumarins	Coumarins	92-61-5	3919200	5431950	5087000	4589400	4552400
mws0277	Negative	191.06	85	192.063	C7H12O6	[M-H]-	Quinic Acid	Organic acids	Organic acids	77-95-2	18973000	16093000	15322000	16293000	15235000
mws1189	Negative	193.04	72.8	194.033	C6H10O7	[M-H]-	D-Galacturonic acid	Others	Saccharides and Alcohols	685-73-4	341040	374885	371160	350100	343430
pme3705	Negative	193.04	73	194.043	C6H10O7	[M-H]-	D-Glucoronic acid	Others	Saccharides and Alcohols	1700908	473395	515185	422060	458020	484730
MWSmce632	Positive	195.06	93.03	194.058	C10H10O4	[M+H]+	Vanillin acetate	Phenolic acids	Phenolic acids	881-68-5	18317	13770	20785	21639	18644
MWSslk097	Positive	195.06	163.04	194.058	C10H10O4	[M+H]+	Dimethyl phthalate	Phenolic acids	Phenolic acids	131-11-3	21236.5	21255.5	22062	22801	17637
mws0014	Negative	193.05	134.01	194.058	C10H10O4	[M-H]-	Ferulic acid*	Phenolic acids	Phenolic acids	537-98-4	34499	41900	37539	45436	49595
Lmdn003756	Negative	193.05	135.05	194.058	C10H10O4	[M-H]-	Methyl caffeate	Phenolic acids	Phenolic acids	3843-74-1	19227	63752.5	39202	37062	42492
pme0422	Negative	193.06	134	194.058	C10H10O4	[M-H]-	Isoferulic Acid*	Phenolic acids	Phenolic acids	537-73-5	45099.5	66953.5	58620	79048	59132
mws2104	Negative	193.07	99.01	194.079	C7H14O6	[M-H]-	D-Pinitol	Others	Saccharides and Alcohols	10284-63-6	211220	229250	220760	213240	187550
MWS1771	Positive	196.1	91.05	195.09	C10H13NO3	[M+H]+	L-Tyrosine methyl ester	Amino acids and derivatives	Amino acids and derivatives	1080-06-4	66342.5	69080.5	66085	56216	65742
pme0534	Negative	195.05	74.9	196.058	C6H12O7	[M-H]-	Gluconic acid	Others	Saccharides and Alcohols	526-95-4	6030200	6613700	5611700	6136900	6997000
pmb2497	Negative	197	153	198.053	C9H10O5	[M-H]-	4-Hydroxy-3-methoxymandelate	Phenolic acids	Phenolic acids	55-10-7	140360	98698	107630	117730	82453
mws0027	Negative	197.05	123	198.053	C9H10O5	[M-H]-	Syringic acid	Phenolic acids	Phenolic acids	530-57-4	27102	20327.5	41198	38493	35213
Lmxn008846	Negative	197.12	153.13	198.126	C11H18O3	[M-H]-	Hydroxydihydrobovolide	Others	Others	1522275	110905	103233	115370	115480	111860
Zmzn000079	Negative	199	78.96	200.009	C4H9O7P	[M-H]-	D-Erythrose-4-phosphate	Others	Saccharides and Alcohols	585-18-2	79015.5	62461	68588	58655	64010
pmb2640	Negative	199.17	199.17	200.178	C12H24O2	[M-H]-	Dodecanoic acid (Lauric acid)	Lipids	Free fatty acids	143-07-7	133260	141120	129790	127800	128990
mws5037	Positive	203.14	86.1	202.132	C9H18N2O3	[M+H]+	L-Alanyl-L-leucine	Amino acids and derivatives	Amino acids and derivatives	3303-34-2	13821.2	12134.6	12867	8005.2	7965.3
MWS5164	Positive	203.15	70.07	202.143	C8H18N4O2	[M+H]+	N,N'-Dimethylarginine;SDMA	Amino acids and derivatives	Amino acids and derivatives	30344-00-4	496770	440085	470060	439730	478490
NK10251888	Positive	203.15	70.07	202.143	C8H18N4O2	[M+H]+	NG,NG-Dimethyl-L-arginine	Amino acids and derivatives	Amino acids and derivatives	30315-93-6	544090	440020	500500	377020	453470
mws0018	Positive	203.22	83	202.216	C10H26N4	[M+H]+	Spermine	Alkaloids	Alkaloids	71-44-3	14151500	13412500	12562000	12575000	12930000
MWSslk108	Positive	204.13	85.03	203.116	C9H17NO4	[M+H]+	O-Acetyl-L-carnitine	Alkaloids	Alkaloids	3040-38-8	1501400	1344495	1237100	1287900	1348800
pme2060	Positive	204.25	136	203.117	C10H13N5	[M+H]+	N6-Isopentenyladenine	Nucleotides and derivatives	Nucleotides and derivatives	2365-40-4	42245.5	25534.5	20716	22620	30168
Zmbp002538	Positive	205.1	146.06	204.09	C11H12N2O2	[M+H]+	1-Methoxy-indole-3-acetamide	Alkaloids	Plumerane	-	4307500	3731900	3430400	3466000	3770900
mws0282	Negative	203.08	116.05	204.09	C11H12N2O2	[M-H]-	L-Tryptophan	Amino acids and derivatives	Amino acids and derivatives	73-22-3	20037500	17412500	16201000	18114000	18810000
pme1261	Positive	206.14	76	205.131	C9H19NO4	[M+H]+	D-Panthenol	Others	Saccharides and Alcohols	81-13-0	15877.5	7006.4	4345.6	8365.7	8700.5
Lmjp002718	Positive	207.14	95.08	206.131	C13H18O2	[M+H]+	Arteannuin A	Terpenoids	Sesquiterpenoids	82442-48-6	2738200	1004475	1802400	1395100	1072000
Lmln010063	Negative	205.16	189.13	206.167	C14H22O	[M-H]-	2,6-Di-tert-butylphenol*	Phenolic acids	Phenolic acids	128-39-2	250550	239290	211180	185760	206680
Lmbn013410	Negative	205.16	189.13	206.167	C14H22O	[M-H]-	2,4-Di-Tert-Butylphenol*	Phenolic acids	Phenolic acids	96-76-4	265895	213810	167190	193780	202830
Zmgn002106	Negative	206.08	58.03	207.09	C11H13NO3	[M-H]-	N-Acetyl-L-phenylalanine	Amino acids and derivatives	Amino acids and derivatives	2018-61-3	354560	570355	400100	482140	414150
MA10107783	Negative	207.03	119.05	208.037	C10H8O5	[M-H]-	3-[(1-Carboxyvinyl)oxy]benzoic acid	Phenolic acids	Phenolic acids	16929-37-6	26091.5	153218	62456	76741	57262
Lmbp002962	Positive	209.05	194.02	208.037	C10H8O5	[M+H]+	Isofraxetin	Lignans and Coumarins	Coumarins	50656-75-2	2984400	3575350	2939000	3146600	2502600
mws1014	Positive	209.04	149.1	208.037	C10H8O5	[M+H]+	Fraxetin (7,8-Dihydroxy-6-methoxycoumarin)	Lignans and Coumarins	Coumarins	574-84-5	10244450	11047500	9120600	9937400	9651100
mws2184	Negative	207.07	135.1	208.074	C11H12O4	[M-H]-	Ethyl caffeate	Phenolic acids	Phenolic acids	102-37-4	82590.5	67366	68951	71804	69905
pme3443	Negative	207.07	192	208.074	C11H12O4	[M-H]-	Sinapinaldehyde	Phenolic acids	Phenolic acids	4206-58-0	4290300	4195700	3666500	3784400	3949500
pmb2620	Negative	207.07	133.1	208.074	C11H12O4	[M-H]-	3,4-Dimethoxycinnamic acid	Phenolic acids	Phenolic acids	14737-89-4	22677.5	20699	20763	20052	16124
Lmsn000954	Negative	207.09	59.01	208.095	C8H16O6	[M-H]-	Dambonitol	Others	Saccharides and Alcohols	523-94-4	469865	447545	479980	531700	503430
Zmyn000108	Negative	209.03	85.03	210.038	C6H10O8	[M-H]-	D-Saccharic acid	Others	Saccharides and Alcohols	87-73-0	1929000	1976050	1883000	1912400	1986900
Zmpn000199	Negative	209.03	85.03	210.038	C6H10O8	[M-H]-	D-Galactaric acid	Others	Saccharides and Alcohols	526-99-8	1935250	2113800	2139500	1917200	2144400
Hmcn000192	Negative	209.07	59.01	210.073	C7H14O7	[M-H]-	Sedoheptulose	Others	Saccharides and Alcohols	3019-74-7	878590	1115470	1020300	974360	1126200
Hmcp003783	Positive	211.09	193.07	210.079	C13H10N2O	[M+H]+	1-Acetyl-β-carboline	Alkaloids	Plumerane	-	4879.4	6837.5	33867	31600	36605
mws0853	Negative	209.08	179	210.089	C11H14O4	[M-H]-	Sinapyl alcohol	Phenolic acids	Phenolic acids	537-33-7	157820	183745	151480	146020	153100
Lmbn004790	Negative	209.08	179.03	210.089	C11H14O4	[M-H]-	Methyl 3-(3-hydroxy-4-methoxyphenyl)propanoate	Phenolic acids	Phenolic acids	129150-61-4	150530	154770	131730	138290	163600
pme1654	Negative	209.12	59.02	210.126	C12H18O3	[M-H]-	Jasmonic acid	Organic acids	Organic acids	77026-92-7	77954.5	73836	153100	159580	164090
pme0109	Positive	212.09	166	211.084	C10H13NO4	[M+H]+	Methyldopa	Amino acids and derivatives	Amino acids and derivatives	555-30-6	347350	304560	271200	338260	282570
mws1512	Negative	211.06	124	212.068	C10H12O5	[M-H]-	Propyl gallate	Phenolic acids	Phenolic acids	121-79-9	65211.5	56329.5	50522	47274	44063
pme3437	Positive	213.08	154.1	212.068	C10H12O5	[M+H]+	Eudesmic acid (3,4,5-trimethoxybenzoic acid)	Phenolic acids	Phenolic acids	118-41-2	918325	252865	599790	603400	560680
pmb2507	Negative	213.1	97	214.024	C5H11O7P	[M-H]-	2-Deoxyribose-1-phosphate	Nucleotides and derivatives	Nucleotides and derivatives	17210-42-3	846680	548645	669180	905670	765730
mws0863	Negative	213.02	97	214.024	C5H11O7P	[M-H]-	2-Deoxyribose-5'-phosphate	Nucleotides and derivatives	Nucleotides and derivatives	102916-66-5	30416	22445	16476	25065	21302
pmb2873	Negative	214.1	134	215.095	C13H13NO2	[M-H]-	3-(2-Naphthyl)-L-alanine	Amino acids and derivatives	Amino acids and derivatives	58438-03-2	112230	121591	145610	146030	122620
pme0170	Positive	217.13	158	216.122	C8H16N4O3	[M+H]+	N-Acetyl-L-Arginine	Amino acids and derivatives	Amino acids and derivatives	155-84-0	93871.5	49849.5	60992	76617	70161
MWS1900	Negative	215.13	153.13	216.136	C11H20O4	[M-H]-	Undecanedioic acid	Lipids	Free fatty acids	1852-04-6	23802.5	26131	21590	23845	26294
pme2566	Negative	217.08	199	218.09	C8H14N2O5	[M-H]-	5-L-Glutamyl-L-amino acid	Amino acids and derivatives	Amino acids and derivatives	5875-41-2	47886	35459	35096	29477	35146
mws0677	Positive	219.11	160	218.106	C12H14N2O2	[M+H]+	N-Acetyl-5-hydroxytryptamine	Alkaloids	Plumerane	1210-83-9	90361	99758.5	69629	76544	84374
MWSmce096	Positive	219.17	81.07	218.167	C15H22O	[M+H]+	Nootkatone	Terpenoids	Sesquiterpenoids	4674-50-4	44195.5	37684	32535	32075	32688
pme1228	Positive	221.09	204	220.085	C11H12N2O3	[M+H]+	5-Hydroxy-L-tryptophan	Amino acids and derivatives	Amino acids and derivatives	56-69-9	27336	26087.5	27327	26876	32548
Hmyp009454	Positive	221.19	119.08	220.182	C15H24O	[M+H]+	Nootkatol	Terpenoids	Sesquiterpenoids	50763-67-2	48190.5	125810	75747	89763	77214
pme2755	Positive	222	144	221.09	C8H15NO6	[M+H]+	N-Acetyl-D-glucosamine	Others	Saccharides and Alcohols	7512-17-6	190845	165725	161380	162560	172740
mws4174	Positive	222.1	138	221.09	C8H15NO6	[M+H]+	N-Acetyl-D-mannosamine	Others	Saccharides and Alcohols	7772-94-3	89454.5	139680	107280	90818	96847
mws2608	Positive	222.1	84.05	221.09	C8H15NO6	[M+H]+	N-Acetyl-D-galactosamine	Others	Saccharides and Alcohols	1811-31-0	251675	271965	221220	286350	213040
mws1639	Positive	223.06	190	222.053	C11H10O5	[M+H]+	Isofraxidin	Lignans and Coumarins	Coumarins	486-21-5	20143000	10431500	13151000	13456000	12839000
pmp000284	Positive	223.06	208.04	222.053	C11H10O5	[M+H]+	Fraxidin (8-Hydroxy-6,7-dimethoxycoumarin)	Lignans and Coumarins	Coumarins	525-21-3	9110400	4937550	6148400	6163900	6099700
Lmjp002764	Positive	223.06	190.03	222.053	C11H10O5	[M+H]+	Umckalin (7-hydroxy-5,6-dimethoxycoumarin)	Lignans and Coumarins	Coumarins	43053-62-9	1118400	1645950	1442600	948790	1148200
pme2773	Positive	223.07	134	222.067	C7H14N2O4S	[M+H]+	L-Cystathionine	Amino acids and derivatives	Amino acids and derivatives	56-88-2	11197.2	11772	15380	13675	11995
MWS4296	Positive	223.11	120.08	222.1	C11H14N2O3	[M+H]+	Glycylphenylalanine	Amino acids and derivatives	Amino acids and derivatives	519077	12841.9	17559.5	20108	14472	14314
Hmlp013407	Positive	223.21	111.08	222.198	C15H26O	[M+H]+	β-Eudesmol	Terpenoids	Sesquiterpenoids	473-15-4	1015845	1073800	1073000	1046300	1037800
mws0520	Positive	224.09	136	223.084	C11H13NO4	[M+H]+	N-Acetyl-L-tyrosine	Amino acids and derivatives	Amino acids and derivatives	537-55-3	22714	30600.5	16019	37462	22348
MWS1872	Positive	225.05	105.03	224.047	C14H8O3	[M+H]+	1-Hydroxyanthraquinone	Quinones	Anthraquinone	129-43-1	113420	113248	97380	97617	102610
mws4085	Negative	223.06	193	224.068	C11H12O5	[M-H]-	Sinapic acid	Phenolic acids	Phenolic acids	530-59-6	32864	59953	45605	23596	34942
Hmgp004837	Positive	225.11	139.04	224.104	C12H16O4	[M+H]+	Pogostone	Others	Others	23800-56-8	489535	613700	515470	544170	549550
Lmmp003517	Positive	225.15	95.08	224.141	C13H20O3	[M+H]+	Solatuberenol A	Others	Others	-	664495	388920	448510	379970	389730
Lmdp002381	Positive	227.09	149.06	226.084	C11H14O5	[M+H]+	Genipin	Terpenoids	Monoterpenoids	6902-77-8	187600	179855	210870	184880	227270
Cmsp002787	Positive	227.09	181.05	226.084	C11H14O5	[M+H]+	3,4'-Dihydroxy-3',5'-dimethoxypropiophenone	Phenolic acids	Phenolic acids	136196-47-9	135820	115334	71779	93037	100350
pme1194	Positive	228.1	112	227.091	C9H13N3O4	[M+H]+	2'-Deoxycytidine	Nucleotides and derivatives	Nucleotides and derivatives	951-77-9	261485	226950	174120	278340	207010
mws0021	Negative	227.07	185	228.079	C14H12O3	[M-H]-	Resveratrol	Others	Stilbene	501-36-0	4803.95	3836.45	2165	4561.5	3363.9
mws0119	Negative	227.2	227.2	228.209	C14H28O2	[M-H]-	Myristic Acid	Lipids	Free fatty acids	544-63-8	11011500	11589000	11533000	12095000	11029000
Zmwp008164	Positive	231.14	185.13	230.131	C15H18O2	[M+H]+	Linderenol	Terpenoids	Sesquiterpenoids	26146-27-0	81297	89961	87001	85216	80305
Lmhp001670	Positive	231.16	72.08	230.163	C11H22N2O3	[M+H]+	L-Valyl-L-Leucine	Amino acids and derivatives	Amino acids and derivatives	3989-97-7	22617	24614	31467	28620	29588
Lmjp007763	Positive	233.15	187.15	232.146	C15H20O2	[M+H]+	6,7-Dehydroartemisinic acid	Terpenoids	Sesquiterpenoids	-	97976.5	106738	79759	85339	86904
pmb0962	Positive	235.1	118.3	234.158	C10H22N2O4	[M+H]+	L-Lysine-Butanoic Acid	Amino acids and derivatives	Amino acids and derivatives	80407-71-2	330250	330695	550760	747270	573440
Lmjp007881	Positive	235.17	161.14	234.162	C15H22O2	[M+H]+	Artemisinic acid	Terpenoids	Sesquiterpenoids	80286-58-4	98242	110152	89513	97031	96207
Jmbn003202	Negative	235.12	59.01	236.126	C10H20O6	[M-H]-	Butyl Beta-D-Fructopyranoside	Others	Others	67884-27-9	31054	28739	20296	27377	29401
Lmhn003240	Negative	237.04	121.03	238.048	C11H10O6	[M-H]-	Benzoylmalic acid	Phenolic acids	Phenolic acids	22138-51-8	488825	421500	352320	401720	349180
pme3137	Positive	239.07	165	238.063	C15H10O3	[M+H]+	3-Hydroxyflavone	Flavonoids	Flavonols	577-85-5	9	7916.45	6764.3	4356.5	2669.1
Lmyn000160	Negative	237.06	87.01	238.069	C8H14O8	[M-H]-	Mucic acid Dimethyl Ester	Phenolic acids	Phenolic acids	-	4401800	4607000	4526900	4550100	5108400
mws0221	Positive	241.03	152	240.024	C6H12N2O4S2	[M+H]+	L-Cystine	Amino acids and derivatives	Amino acids and derivatives	56-89-3	183565	206100	156910	161320	210640
Lmzn001925	Negative	239.09	195.1	240.1	C12H16O5	[M-H]-	3,4'-Dihydroxy-3'-methoxybenzenepentanoic acid	Phenolic acids	Phenolic acids	-	21870	21720	18400	26819	28482
MWS0552	Negative	239.2	223.03	240.209	C15H28O2	[M-H]-	Cis-10-Pentadecenoic Acid(C15: 1)	Lipids	Free fatty acids	84743-29-3	131695	144720	169600	186310	173720
pme2827	Negative	239	223	240.245	C16H32O	[M-H]-	Palmitaldehyde	Lipids	Free fatty acids	629-80-1	11183000	9800650	9051300	9441500	10098000
pme0264	Positive	243.1	127	242.09	C10H14N2O5	[M+H]+	Thymidine	Nucleotides and derivatives	Nucleotides and derivatives	50-89-5	85689	85444	78212	75478	79067
mws0359	Negative	241.22	241.22	242.225	C15H30O2	[M-H]-	Pentadecanoic Acid	Lipids	Free fatty acids	1002-84-2	168425	177030	201530	209320	240410
MWS2430	Negative	241.22	241.21	242.225	C15H30O2	[M-H]-	13-methylmyristic acid	Lipids	Free fatty acids	2485-71-4	83011.5	94814.5	95568	98863	97717
ML10180524	Positive	244.09	112.05	243.086	C9H13N3O5	[M+H]+	Cytarabine	Nucleotides and derivatives	Nucleotides and derivatives	147-94-4	263365	298770	281260	327790	308250
pme3732	Positive	244.09	112	243.086	C9H13N3O5	[M+H]+	Cytidine	Nucleotides and derivatives	Nucleotides and derivatives	65-46-3	575475	862140	849100	809290	863300
mws0976	Negative	243.06	153	244.07	C9H12N2O6	[M-H]-	β-Pseudouridine	Nucleotides and derivatives	Nucleotides and derivatives	1445-07-4	33565	41872.5	33900	29882	34578
mws0248	Negative	243.06	110	244.07	C9H12N2O6	[M-H]-	Uridine	Nucleotides and derivatives	Nucleotides and derivatives	58-96-8	21529.5	22398	15761	33704	29723
pme2266	Positive	245.1	227	244.088	C10H16N2O3S	[M+H]+	Biotin	Others	Vitamin	58-85-5	106394	144320	115400	134780	133710
MWS5231	Negative	243.16	181.16	244.167	C13H24O4	[M-H]-	Tridecanedioic acid	Lipids	Free fatty acids	505-52-2	62238	59259	59619	58242	61824
Lmhp002031	Positive	245.18	86.1	244.179	C12H24N2O3	[M+H]+	L-Leucyl-L-Leucine	Amino acids and derivatives	Amino acids and derivatives	3303-31-9	15748	20133.5	15930	15235	17614
pmb2591	Negative	245.09	203.2	246.1	C13H14N2O3	[M-H]-	N-Acetyl-L-Tryptophan	Amino acids and derivatives	Amino acids and derivatives	1218-34-4	18938.5	49260.5	38571	37190	22210
Lmrj002087	Positive	247.13	86.09	246.121	C10H18N2O5	[M+H]+	L-Isoleucyl-L-Aspartate	Amino acids and derivatives	Amino acids and derivatives	-	14985	19488	14891	18871	18150
Zmdp001647	Positive	247.13	184.1	246.122	C10H18N2O5	[M+H]+	γ-Glutamyl-L-valine	Amino acids and derivatives	Amino acids and derivatives	-	47914	42793	37366	38560	38532
Lmhp002772	Positive	249.16	147.04	248.152	C14H20N2O2	[M+H]+	p-Coumaroylcadaverine	Alkaloids	Phenolamine	-	71539	68830	59739	72858	70642
pme3961	Positive	252.11	136	251.102	C10H13N5O3	[M+H]+	2'-Deoxyadenosine	Nucleotides and derivatives	Nucleotides and derivatives	958-09-8	56775.5	59785.5	55875	50003	55512
Lmhn003373	Negative	253.04	137.02	254.043	C11H10O7	[M-H]-	p-Hydroxybenzoylmalic acid	Phenolic acids	Phenolic acids	-	220590	146235	106370	112870	138460
mws0040	Positive	255.07	153	254.058	C15H10O4	[M+H]+	Chrysin	Flavonoids	Flavones	480-40-0	3523.9	4280.7	4562	6328.9	5505.3
Hmbp003234	Positive	255.09	163.03	254.079	C12H14O6	[M+H]+	1-O-Caffeoylglycerol	Lipids	Glycerol ester	-	29625	34852.5	31569	35124	21738
mws0361	Negative	253.22	235.19	254.225	C16H30O2	[M-H]-	Palmitoleic Acid	Lipids	Free fatty acids	373-49-9	8245.35	7668.2	6146.3	9615	8661.5
Lmcn009122	Negative	253.22	235.21	254.225	C16H30O2	[M-H]-	(7Z)-Hexadecenoic acid	Lipids	Free fatty acids	2416-19-5	3738.5	6432	5363.3	7733.9	4992.7
MWSHY0037	Positive	257.08	137.02	256.074	C15H12O4	[M+H]+	Isoliquiritigenin	Flavonoids	Chalcones	961-29-5	46126.5	95828	56261	59398	68945
Lmmp007480	Positive	257.08	137.02	256.074	C15H12O4	[M+H]+	2,4,4'-trihydroxychalcone	Flavonoids	Chalcones	-	40198	96161.5	58071	62246	62543
pma3101	Positive	256.08	124.1	256.082	C11H14NO6+	[M]+	Nicotinate D-ribonucleoside	Others	Vitamin	17720-18-2	2797350	2067300	2088300	2249000	2064900
mws1488	Negative	255.23	237.22	256.24	C16H32O2	[M-H]-	Palmitic acid	Lipids	Free fatty acids	57-10-3	31059	32702	26685	31707	36360
mws0120	Positive	258.11	104.11	257.103	C8H20NO6P	[M+H]+	Choline Alfoscerate	Lipids	PC	28319-77-9	3853950	2884400	3382200	3645100	3470000
MWSslk133	Negative	257.18	195.18	258.183	C14H26O4	[M-H]-	1,14-Tetradecanedioic Acid	Lipids	Free fatty acids	821-38-5	20836	19484	16491	19008	19220
Zmyn000110	Negative	258.04	78.96	259.046	C6H14NO8P	[M-H]-	D-Glucosamine 1-phosphate	Others	Saccharides and Alcohols	2152-75-2	33698.5	25317.5	22999	22679	21507
mws1090	Negative	259.02	97	260.03	C6H13O9P	[M-H]-	Glucose-1-phosphate	Others	Saccharides and Alcohols	59-56-3	4142700	4669250	4009500	3265000	2726200
MWS2442	Negative	259.02	96.97	260.03	C6H13O9P	[M-H]-	D-Fructose 6-Phosphate	Others	Saccharides and Alcohols	643-13-0	2563050	3217000	2230600	2304600	2155200
mws0866	Negative	259.02	97	260.03	C6H13O9P	[M-H]-	D-Glucose 6-phosphate	Others	Saccharides and Alcohols	56-73-5	3556550	5988900	4147400	3987200	3293500
Cmpp007319	Positive	261.11	189.06	260.105	C15H16O4	[M+H]+	7-Methoxy-5-Prenyloxycoumarin	Lignans and Coumarins	Coumarins	35590-41-1	8418.85	22635.2	10687	12569	12679
Lmmn007256	Negative	259.1	231.04	260.105	C15H16O4	[M-H]-	Hemigossypol	Terpenoids	Sesquiterpenoids	40817-07-0	2022.95	2295.3	1622.9	2632.7	2317.9
Zmdp002216	Positive	261.14	86.1	260.137	C11H20N2O5	[M+H]+	L-γ-Glutamyl-L-leucine	Amino acids and derivatives	Amino acids and derivatives	2566-39-4	104972	85337	76398	94292	88415
MWS4309	Positive	262.12	188.07	261.111	C13H15N3O3	[M+H]+	Glycyl-tryptophan	Amino acids and derivatives	Amino acids and derivatives	2390-74-1	26748.5	20032	13878	31346	26983
Zmpn000095	Negative	261.04	78.96	262.045	C6H15O9P	[M-H]-	Sorbitol-6-phosphate	Others	Saccharides and Alcohols	20479-58-7	27484.5	23993.5	18544	18270	19859
Lmtn004049	Negative	263.13	204.12	264.136	C15H20O4	[M-H]-	Abscisic acid	Organic acids	Organic acids	21293-29-8	3632.75	9	64325	51127	53740
Lmlp003161	Positive	265.15	177.06	264.147	C14H20N2O3	[M+H]+	N-Feruloylputrescine	Alkaloids	Phenolamine	501-13-3	25787.5	21700.5	22180	25433	21231
Lmhp002001	Positive	265.15	72.08	264.147	C14H20N2O3	[M+H]+	L-Valyl-L-Phenylalanine	Amino acids and derivatives	Amino acids and derivatives	3918-92-1	7840.15	16319.5	16496	16005	11802
pmp001244	Positive	266.13	207.06	266.124	C14H20NO4+	[M]+	Caffeoylcholine	Alkaloids	Phenolamine	87189-10-4	43305	50170.5	45305	44023	49972
pme0230	Positive	268.1	136.06	267.097	C10H13N5O4	[M+H]+	Adenosine	Nucleotides and derivatives	Nucleotides and derivatives	58-61-7	2126350	2328350	2404000	2254900	2338300
pme1184	Positive	268.1	152	267.097	C10H13N5O4	[M+H]+	2'-Deoxyguanosine	Nucleotides and derivatives	Nucleotides and derivatives	961-07-9	46140.5	47455.5	41787	43463	41536
MWSHY0140	Positive	269.08	226.06	268.074	C16H12O4	[M+H]+	3-Hydroxy-3'-methoxyflavone	Flavonoids	Flavones	76666-32-5	8428.5	9	6510.9	6346.3	6434.3
pme1119	Positive	269.09	137	268.081	C10H12N4O5	[M+H]+	Inosine	Nucleotides and derivatives	Nucleotides and derivatives	58-63-9	17606.5	17369.5	22565	19621	23517
mws1060	Negative	267.07	135	268.081	C10H12N4O5	[M-H]-	9-(Arabinosyl)hypoxanthine	Nucleotides and derivatives	Nucleotides and derivatives	7013-16-3	27660.5	18874.5	19272	32250	20329
mws0383	Negative	267.23	267.23	268.24	C17H32O2	[M-H]-	10-Heptadecenoic Acid	Lipids	Free fatty acids	29743-97-3	463070	552990	464470	471640	370120
pmp000571	Positive	271.06	153.01	270.053	C15H10O5	[M+H]+	Apigenin	Flavonoids	Flavones	520-36-5	17490	40693	29706	28082	24948
Zmdn007764	Negative	269.05	225	270.053	C15H10O5	[M-H]-	isoemodin*	Quinones	Anthraquinone	-	17351.5	14467.9	346860	381170	386580
mws1659	Negative	269.05	225	270.053	C15H10O5	[M-H]-	Emodin*	Quinones	Anthraquinone	518-82-1	17075	14463.6	360530	370630	374550
Lmyn006227	Negative	269.05	151	270.053	C15H10O5	[M-H]-	Galangin (3,5,7-Trihydroxyflavone)	Flavonoids	Flavones	548-83-4	31331.5	69020	36060	41498	45462
mws1297	Negative	269.1	101.02	270.11	C13H18O6	[M-H]-	Benzyl glucoside	Phenolic acids	Phenolic acids	878383	12719.5	7951.9	7350.5	8503.2	11874
pme0376	Negative	271.06	151	272.068	C15H12O5	[M-H]-	Naringenin (5,7,4'-Trihydroxyflavanone)	Flavonoids	Flavanones	480-41-1	708960	1916050	1084700	1079500	1138700
pme3475	Positive	273.08	153	272.068	C15H12O5	[M+H]+	Butin	Flavonoids	Flavanones	492-14-8	440270	1130705	660580	743520	745290
mws0914	Negative	271.06	151	272.068	C15H12O5	[M-H]-	Pinobanksin	Flavonoids	Flavanonols	548-82-3	244845	314755	225290	222290	226850
pme2960	Positive	273.08	153	272.068	C15H12O5	[M+H]+	Naringenin chalcone	Flavonoids	Chalcones	73692-50-9	217535	283230	199930	199580	189540
MWSmce675	Negative	271.08	108.02	272.09	C12H16O7	[M-H]-	Arbutin	Phenolic acids	Phenolic acids	497-76-7	72717	84072.5	62752	63670	65597
Lmmn003323	Negative	271.23	225.22	272.235	C16H32O3	[M-H]-	2-Hydroxyhexadecanoic acid	Organic acids	Organic acids	764-67-0	499675	405245	567830	564380	578470
pmp001264	Positive	274.27	256.27	273.267	C16H35NO2	[M+H]+	Hexadecylsphingosine	Lipids	Sphingolipids	-	7441300	6817450	4701200	4686200	4957900
mws1422	Positive	275.09	107	274.084	C15H14O5	[M+H]+	Epiafzelechin	Flavonoids	Flavanols	24808-04-6	225160	251355	209940	157840	164780
pme3285	Positive	275.09	139	274.084	C15H14O5	[M+H]+	Afzelechin (3,5,7,4'-Tetrahydroxyflavan)	Flavonoids	Flavanols	2545-00-8	40957.5	53415.5	56154	24743	54402
pme1201	Negative	273.08	167	274.084	C15H14O5	[M-H]-	Phloretin	Flavonoids	Chalcones	60-82-2	51610	57806	130430	131680	123280
MWSslk154	Positive	277.13	115.04	276.121	C12H20O7	[M+H]+	Triethyl citrate	Organic acids	Organic acids	77-93-0	10896	13123	13416	13902	14695
pme1712	Negative	275	257	276.132	C11H20N2O6	[M-H]-	L-Saccharopine	Amino acids and derivatives	Amino acids and derivatives	997-68-2	64535	65531	56531	60550	64016
pmp001230	Positive	279.16	121	278.152	C16H22O4	[M+H]+	Senkyunolide M	Others	Others	146986-60-9	3323050	3650850	3310800	3092800	3254400
MWSmce341	Positive	279.16	149.03	278.152	C16H22O4	[M+H]+	Butyl isobutyl phthalate*	Phenolic acids	Phenolic acids	17851-53-5	27776500	29356000	23855000	23853000	24706000
Lmxp011770	Positive	279.16	149.02	278.152	C16H22O4	[M+H]+	Diisobutyl phthalate*	Phenolic acids	Phenolic acids	84-69-5	27205000	28484500	26079000	25225000	24172000
Lmlp012720	Positive	279.16	149.02	278.152	C16H22O4	[M+H]+	Dibutyl phthalate*	Phenolic acids	Phenolic acids	84-74-2	26840000	27864000	25065000	23941000	24637000
pmb0889	Positive	279.23	95.1	278.225	C18H30O2	[M+H]+	Punicic acid (9Z,11E,13Z-octadecatrienoic acid)	Lipids	Free fatty acids	544-72-9	383315	334705	539180	529110	527110
mws0367	Negative	277.22	277.22	278.225	C18H30O2	[M-H]-	α-Linolenic Acid*	Lipids	Free fatty acids	463-40-1	28497500	29381500	27631000	31267000	31965000
Lmbn005923	Negative	277.22	59.01	278.225	C18H30O2	[M-H]-	Crepenynic acid	Lipids	Free fatty acids	2277-31-8	66822	76532.5	71197	78265	80385
pmb1650	Positive	279.2	149.4	278.225	C18H30O2	[M+H]+	Octadeca-11E,13E,15Z-trienoic acid	Lipids	Free fatty acids	25575-00-2	9002000	9725300	8282900	8160300	8859800
mws0366	Negative	277.22	277.22	278.225	C18H30O2	[M-H]-	γ-Linolenic Acid*	Lipids	Free fatty acids	506-26-3	28192500	28369000	28220000	30256000	30676000
Lmhn002926	Negative	279.05	163.04	280.058	C13H12O7	[M-H]-	p-Coumaroylmalic acid	Phenolic acids	Phenolic acids	-	38669.5	46339	40496	22332	45400
Lmhn003223	Negative	279.05	147.04	280.058	C13H12O7	[M-H]-	Cinnamoyltartaric acid	Phenolic acids	Phenolic acids	-	76633.5	73572	73516	47015	74648
mws0629	Positive	281.11	166	280.106	C13H16N2O5	[M+H]+	L-Aspartyl-L-Phenylalanine	Amino acids and derivatives	Amino acids and derivatives	13433-09-5	46957	27455	26117	34281	49171
Lmbp010382	Positive	281.12	91.05	280.11	C18H16O3	[M+H]+	6-Methoxy-2-(2-phenylethyl)chromone	Others	Others	84294-89-3	61617.5	40762.5	18089	14295	12870
mws1491	Negative	279.23	279.23	280.24	C18H32O2	[M-H]-	Linoleic acid	Lipids	Free fatty acids	60-33-3	12718500	10961500	16828000	15885000	16899000
Lmbn006152	Negative	279.23	59.01	280.24	C18H32O2	[M-H]-	(9Z,11E)-Octadecadienoic acid	Lipids	Free fatty acids	2540-56-9	4755.8	5710.6	7694.7	10324	8639.2
Hmhp001812	Positive	282.12	136.06	281.112	C11H15N5O4	[M+H]+	2'-O-Methyladenosine	Nucleotides and derivatives	Nucleotides and derivatives	2140-79-6	102466	104924	86746	111420	92628
YC512118	Positive	282.28	247.24	281.272	C18H35NO	[M+H]+	Oleamide (9-Octadecenamide)	Lipids	Free fatty acids	301-02-0	60221	27067	51271	55205	51132
mws0396	Negative	281.25	281.25	282.256	C18H34O2	[M-H]-	Elaidic Acid	Lipids	Free fatty acids	112-79-8	15366500	12322000	12766000	13121000	13456000
mws2623	Negative	281.25	281.25	282.256	C18H34O2	[M-H]-	11-Octadecanoic acid(Vaccenic acid)	Lipids	Free fatty acids	506-17-2	4968800	3684400	4341300	4471000	4735000
Lmyn012331	Negative	281.25	281.25	282.256	C18H34O2	[M-H]-	Petroselinic acid	Lipids	Free fatty acids	593-39-5	6029350	4080450	4976200	5130900	5624700
pme1178	Positive	284.1	152	283.092	C10H13N5O5	[M+H]+	Guanosine	Nucleotides and derivatives	Nucleotides and derivatives	118-00-3	1268600	1107000	1060100	1023800	1070100
Zmzp005934	Positive	284.3	102.09	283.288	C18H37NO	[M+H]+	Stearamide	Alkaloids	Alkaloids	124-26-5	138630	105134	152500	162150	165520
mws1628	Negative	283.03	239	284.024	C15H8O6	[M-H]-	Rhein	Quinones	Anthraquinone	478-43-3	11682	6756.5	324910	340060	356740
mws0129	Positive	285.08	270	284.068	C16H12O5	[M+H]+	Genkwanin (Apigenin 7-methyl ether)*	Flavonoids	Flavones	437-64-9	16733.5	9	48019	55832	58559
Zmdn006903	Negative	283.06	240.04	284.068	C16H12O5	[M-H]-	6-Methylaloe emodin	Quinones	Anthraquinone	-	124350	788.55	382580	389630	419390
mws0918	Negative	283.06	268	284.068	C16H12O5	[M-H]-	Prunetin (5,4'-Dihydroxy-7-methoxyisoflavone)	Flavonoids	Isoflavones	552-59-0	5810	1993.65	17971	19564	18341
mws4160	Positive	285.08	270.07	284.068	C16H12O5	[M+H]+	Wogonin (5,7-Dihydroxy-8-Methoxyflavone)*	Flavonoids	Flavones	632-85-9	23757	9	79292	81339	79199
mws0051	Positive	285.08	270	284.068	C16H12O5	[M+H]+	Acacetin	Flavonoids	Flavones	480-44-4	15584	9	55653	48670	54141
mws0668	Negative	283.07	151	284.076	C10H12N4O6	[M-H]-	Xanthosine	Nucleotides and derivatives	Nucleotides and derivatives	146-80-5	260790	256565	252150	259890	271230
Jmwp003339	Positive	285.13	123.04	284.126	C14H20O6	[M+H]+	2-Phenylethyl beta-D-glucopyranoside	Phenolic acids	Phenolic acids	18997-54-1	46200	54177.5	56137	63134	31474
mws1489	Negative	283.26	283.26	284.272	C18H36O2	[M-H]-	Stearic Acid	Lipids	Free fatty acids	57-11-4	93278500	86417500	40328000	46246000	49461000
pma1751	Positive	286.09	124	285.085	C12H15NO7	[M+H]+	N-(beta-D-Glucosyl)nicotinate	Others	Vitamin	-	99250.5	43221.5	56216	56854	60028
pmp001269	Positive	286.31	268.3	285.303	C18H39NO	[M+H]+	Hexadecyl ethanolamine	Alkaloids	Alkaloids	-	84572.5	79983.5	46853	35777	39830
Lmmp004504	Positive	287.06	153.02	286.047	C15H10O6	[M+H]+	2'-Hydroxygenistein	Flavonoids	Isoflavones	1156-78-1	238835	390390	264190	235350	273240
Hmbp002730	Positive	287.06	153.01	286.047	C15H10O6	[M+H]+	Isoscutellarein	Flavonoids	Flavones	41440-05-5	235020	345985	274700	264300	265920
pme0088	Negative	285.04	151	286.048	C15H10O6	[M-H]-	Luteolin (5,7,3',4'-Tetrahydroxyflavone)	Flavonoids	Flavones	491-70-3	1803600	2655950	1747500	1898300	1946400
pmp000964	Positive	287.06	153.01	286.048	C15H10O6	[M+H]+	Aureusidin	Flavonoids	Aurones	38216-54-5	225250	359655	229660	259590	225930
mws0062	Positive	287.06	241	286.048	C15H10O6	[M+H]+	Isoluteolin (Orobol)(5,7,3',4'-tetrahydroxyisoflavone)	Flavonoids	Isoflavones	480-23-9	95791.5	148780	103230	114170	108020
mws1521	Negative	285.1	121.03	286.105	C13H18O7	[M-H]-	Salicin	Phenolic acids	Phenolic acids	138-52-3	309400	355700	262900	306560	278230
Hmcp004650	Positive	287.22	269.21	286.212	C16H30O4	[M+H]+	Hexadecanedioic acid	Lipids	Free fatty acids	505-54-4	126026	9	146200	145830	173030
Lmsp004137	Positive	289.07	163.04	288.063	C15H12O6	[M+H]+	3,4,2',4',6'-Pentahydroxychalcone	Flavonoids	Chalcones	73692-51-0	1876450	2262350	1420900	2615500	1964900
mws0064	Negative	287.06	135	288.063	C15H12O6	[M-H]-	Eriodictyol (5,7,3',4'-Tetrahydroxyflavanone)	Flavonoids	Flavanones	552-58-9	212970	754760	443140	428280	455780
Cmxp005429	Positive	289.07	153.02	288.063	C15H12O6	[M+H]+	Okanin	Flavonoids	Chalcones	484-76-4	46525.5	155267	87437	93727	83318
mws1094	Negative	287.06	259	288.063	C15H12O6	[M-H]-	Aromadendrin (Dihydrokaempferol)	Flavonoids	Flavanonols	480-20-6	47978	75133	63025	63895	62147
mws1000	Negative	287.06	149	288.063	C15H12O6	[M-H]-	Fustin	Flavonoids	Flavanonols	20725-03-5	2752250	3253050	3414400	2489600	2682100
Lmyn007883	Negative	287.22	287.22	288.23	C16H32O4	[M-H]-	9,16-Dihydroxypalmitic acid	Lipids	Free fatty acids	38076-49-2	11448.6	55237.5	29836	30162	29149
mws1496	Positive	290.18	124	289.168	C17H23NO3	[M+H]+	Hyoscyamine	Alkaloids	Tropan alkaloids	101-31-5	1020410	1049790	1021100	969270	804900
pmb3081	Negative	289	97	290.004	C6H11PO11	[M-H]-	Glucarate O-Phosphoric acid	Others	Saccharides and Alcohols	-	6468750	6050350	5943200	7459700	6972200
pme3163	Negative	289	97	290.04	C7H15O10P	[M-H]-	D-Sedoheptuiose 7-phosphate	Others	Saccharides and Alcohols	2646-35-7	3953850	3529250	3172000	4202300	3514000
Lmyn003835	Negative	289.04	137.02	290.043	C14H10O7	[M-H]-	4-(3,4,5-Trihydroxybenzoxy)benzoic acid	Phenolic acids	Phenolic acids	-	35073000	37366500	31547000	35313000	40334000
Lmgp004167	Positive	291.09	139.04	290.079	C15H14O6	[M+H]+	3',4,4',5,7-Pentahydroxyflavan (Luteoforol)	Flavonoids	Flavanols	13392-26-2	6848900	7026050	6337000	6647900	6008900
pme0460	Positive	291.09	139.04	290.079	C15H14O6	[M+H]+	Epicatechin*	Flavonoids	Flavanols	490-46-0	15383000	16641000	15910000	15819000	16967000
MWSHY0167	Positive	291.09	139.04	290.079	C15H14O6	[M+H]+	Catechin*	Flavonoids	Flavanols	154-23-4	17532500	18088500	15999000	17942000	16480000
pmb2657	Negative	289.1	97.1	290.123	C10H18N4O6	[M-H]-	Argininosuccinic acid	Organic acids	Organic acids	2387-71-5	805390	884315	931400	1058300	770100
pmb0885	Positive	291	190.9	290.188	C18H26O3	[M+H]+	4-Oxo-9Z,11Z,13E,15E-Octadecatetraenoic Acid	Lipids	Free fatty acids	-	14045.5	13176.5	14131	15021	13120
MWSslk073	Positive	291.19	161.06	290.188	C18H26O3	[M+H]+	Octinoxate	Others	Others	5466-77-3	26358	30110	32332	28006	34102
pmf0314	Negative	289.25	157	290.261	C20H34O	[M-H]-	cis-Abienol	Others	Saccharides and Alcohols	17990-16-8	7964.25	9333.9	8798.4	8606.8	9098.7
mws2120	Negative	291.01	247	292.022	C13H8O8	[M-H]-	Brevifolin carboxylic acid	Phenolic acids	Phenolic acids	18490-95-4	13778.5	32979.5	36317	25808	32142
MWSmce689	Positive	293.25	95.09	292.24	C19H32O2	[M+H]+	Methyl linolenate	Lipids	Free fatty acids	301-00-8	82081	91729	157990	141040	144460
Zmpn003368	Negative	293.21	195.14	294.219	C18H30O3	[M-H]-	13S-Hydroxy-9Z,11E,15Z-octadecatrienoic acid	Lipids	Free fatty acids	87984-82-5	29571.5	31245	35959	38396	37931
pmb2786	Negative	293.21	235.17	294.219	C18H30O3	[M-H]-	9-Hydroxy-10,12,15-octadecatrienoic acid	Lipids	Free fatty acids	89886-42-0	3067.05	3915.05	5420.1	4914.7	3633.9
Zmyn004676	Negative	293.21	113.1	294.219	C18H30O3	[M-H]-	17-Hydroxylinolenic acid	Lipids	Free fatty acids	-	59864.5	51858.5	95816	91118	90130
Zmyn004732	Negative	293.21	185.12	294.219	C18H30O3	[M-H]-	2R-hydroxy-9Z,12Z,15Z-octadecatrienoic acid	Lipids	Free fatty acids	-	56036.5	40328	89608	87394	93254
Lmbn005443	Negative	293.21	235.17	294.219	C18H30O3	[M-H]-	13-KODE; (9Z,11E)-13-Oxooctadeca-9,11-dienoic acid	Lipids	Free fatty acids	54739-30-9	4459.4	4082.05	4173.1	4997.4	5351.3
pmb2792	Negative	293.21	193.1	294.219	C18H30O3	[M-H]-	13-Hydroxy-6,9,11-octadecatrienoic acid	Lipids	Free fatty acids	74784-20-6	42566	40500.5	20878	25745	23753
Lmqp000329	Positive	296.07	104.11	295.056	C8H14N3O7P	[M+H]+	5-Aminoimidazole ribonucleotide	Nucleotides and derivatives	Nucleotides and derivatives	25635-88-5	668415	559525	502570	476690	530690
Hmqp005411	Positive	297.24	81.07	296.234	C18H32O3	[M+H]+	9-Oxo-12Z-Octadecenoic acid	Lipids	Free fatty acids	112543-32-5	47868	53122	55212	58364	50005
Hmqp005455	Positive	297.24	81.07	296.234	C18H32O3	[M+H]+	15(R)-Hydroxylinoleic Acid	Lipids	Free fatty acids	177931-23-6	51973.5	46827.5	49830	48496	58881
pmb2799	Negative	295.23	195.2	296.235	C18H32O3	[M-H]-	12,13-Epoxy-9-Octadecenoic Acid	Lipids	Free fatty acids	6799-85-5	7835.05	6194.8	10086	8335.8	10897
Lmbn005662	Negative	295.23	171.1	296.235	C18H32O3	[M-H]-	9(10)-EpOME;(9R,10S)-(12Z)-9,10-Epoxyoctadecenoic acid	Lipids	Free fatty acids	16833-56-0	23254	16587.5	43399	39251	42601
Lmbn005369	Negative	295.23	195.14	296.235	C18H32O3	[M-H]-	13(S)-HODE;13(S)-Hydroxyoctadeca-9Z,11E-dienoic acid*	Lipids	Free fatty acids	10219-69-9	134340	112960	170170	185700	185210
Rfmb091	Negative	295.23	195.14	296.235	C18H32O3	[M-H]-	9S-Hydroxy-10E,12Z-octadecadienoic acid*	Lipids	Free fatty acids	15514-85-9	144925	121145	181200	196760	186920
pme1474	Positive	298.1	136	297.09	C11H15N5O3S	[M+H]+	5'-Deoxy-5'-(methylthio)adenosine	Nucleotides and derivatives	Nucleotides and derivatives	2457-80-9	9738650	9428900	8847100	8835400	8686800
Lmqn003210	Negative	297.07	254.07	298.084	C17H14O5	[M-H]-	5-Hydroxy-6,7-dimethoxyflavone	Flavonoids	Flavones	740-33-0	588.45	9	2894.2	2837.5	4242.3
Hmyn000254	Negative	297.12	59.01	298.12	C18H18O4	[M-H]-	Tababiphenyl C	Others	Others	1644433-50-0	189405	123755	107440	157900	127670
Lmbn009444	Negative	297.24	183.14	298.251	C18H34O3	[M-H]-	Ricinoleic acid	Lipids	Free fatty acids	141-22-0	23885.5	27107	28296	24659	25406
pmf0297	Negative	297.32	183.1	298.324	C20H42O	[M-H]-	1-Eicosanol	Lipids	Free fatty acids	629-96-9	19220	21156.5	22649	18542	22177
mws0724	Negative	298.08	208	299.087	C10H13N5O6	[M-H]-	8-Hydroxyguanosine	Nucleotides and derivatives	Nucleotides and derivatives	3868-31-3	27763	32064	31243	31812	24898
pmp000001	Positive	301.07	286.05	300.063	C16H12O6	[M+H]+	Hispidulin (5,7,4'-Trihydroxy-6-methoxyflavone)	Flavonoids	Flavones	1447-88-7	1939300	4817900	2764500	2755600	3106200
Lmhn004976	Negative	299.06	284.02	300.063	C16H12O6	[M-H]-	Aracarpene 2*	Flavonoids	Isoflavones	-	3145250	7241000	4313600	4580500	4560600
pmp000548	Positive	301.07	286.04	300.063	C16H12O6	[M+H]+	Pratensein	Flavonoids	Isoflavones	2284-31-3	1849050	4592500	2613200	2806300	2710200
Lmjp004941	Positive	301.07	286.05	300.063	C16H12O6	[M+H]+	Rhamnocitrin (7-Methylkaempferol)	Flavonoids	Flavonols	569-92-6	1938000	4862950	2728600	2826800	2795600
Lmmp005689	Positive	301.07	258.05	300.063	C16H12O6	[M+H]+	Cajanin	Flavonoids	Isoflavones	32884-36-9	190345	485025	275760	269110	272390
MWS20189	Positive	301.07	286.05	300.063	C16H12O6	[M+H]+	Tectorigenin	Flavonoids	Isoflavones	548-77-6	1965950	4551650	2695000	2738600	2844000
Zmhp003514	Positive	301.07	286.05	300.063	C16H12O6	[M+H]+	6,7,8-Tetrahydroxy-5-methoxyflavone	Flavonoids	Flavones	-	1962450	4617200	2781500	2838600	2905100
mws0058	Negative	299.06	284	300.063	C16H12O6	[M-H]-	Diosmetin (5,7,3'-Trihydroxy-4'-methoxyflavone)	Flavonoids	Flavanones	520-34-3	2898200	6907000	4189600	4191200	4148100
Lmhn005110	Negative	299.06	284.02	300.063	C16H12O6	[M-H]-	Aracarpene 1*	Flavonoids	Isoflavones	1261245-78-6	3173350	7282950	4264400	4495900	4645300
Xmyn008071	Negative	299.06	284.03	300.063	C16H12O6	[M-H]-	Gnetifolin B	Flavonoids	Flavones	140671-06-3	2540800	6274750	3652100	3649500	3735000
Zmhn001358	Negative	299.08	137.02	300.084	C13H16O8	[M-H]-	4-O-Glucosyl-4-hydroxybenzoic acid	Phenolic acids	Phenolic acids	-	665785	772640	648810	677430	668320
Zmhn001926	Negative	299.08	137.02	300.084	C13H16O8	[M-H]-	1-O-Salicyl-D-glucose*	Phenolic acids	Phenolic acids	60517-74-0	18692500	19511000	15816000	15399000	16488000
Hmtn001302	Negative	299.08	137.02	300.085	C13H16O8	[M-H]-	Glucosyloxybenzoic acid*	Phenolic acids	Phenolic acids	-	18345500	17383500	16975000	16814000	15717000
pmb3142	Negative	299.1	137.1	300.085	C13H16O8	[M-H]-	Salicylic acid-2-O-glucoside	Phenolic acids	Phenolic acids	10366-91-3	1202000	2015900	1345400	1474200	1548200
pmc1990	Negative	299.1	223.1	300.1	C17H16O5	[M-H]-	4'-Hydroxy-5,7-dimethoxyflavanone	Flavonoids	Flavanones	-	10869500	9977050	7558500	9821300	10343000
Cmmn012461	Negative	299.2	299.2	300.209	C20H28O2	[M-H]-	Dehydroabietic acid	Terpenoids	Ditepenoids	1740-19-8	175855	201635	204790	220210	183490
Zmyn005384	Negative	299.26	253.26	300.266	C18H36O3	[M-H]-	2R-Hydroxyoctadecanoic Acid	Lipids	Free fatty acids	26633-48-7	69979	52289	49187	56699	55993
MWS4295	Negative	299.26	253.25	300.266	C18H36O3	[M-H]-	DL-2-hydroxystearic acid	Lipids	Free fatty acids	629-22-1	75893	54424.5	52701	50806	52092
Lmqn008288	Negative	299.26	299.26	300.267	C18H36O3	[M-H]-	3-Hydroxyoctadecanoic Acid	Lipids	Free fatty acids	45261-96-9	200235	224205	193850	197250	187910
pmb3079	Negative	300.05	96.9	301.056	C8H16NO9P	[M-H]-	N-Acetyl-D-glucosamine-1-phosphate	Others	Saccharides and Alcohols	6866-69-9	211205	223810	236640	216540	220450
Hmyp002315	Positive	303.04	257.04	302.042	C15H10O7	[M+H]+	3,5,7,4'-Tetrahydroxy-Coumaronochromone	Others	Others	-	3034.75	8811.75	3996.2	8858.5	11154
pme3514	Negative	301.04	151	302.043	C15H10O7	[M-H]-	Morin	Flavonoids	Flavonols	480-16-0	42101.5	40111.5	42639	41177	41330
mws0463	Negative	301.07	164	302.079	C16H14O6	[M-H]-	Hesperetin	Flavonoids	Flavanones	520-33-2	7234.45	14049	9152.5	7911	11141
Hmhn002457	Negative	301.09	139.04	302.1	C13H18O8	[M-H]-	3-methoxy-5-hydroxy-1-O-β-D-glucopyranoside	Phenolic acids	Phenolic acids	-	86677	83870.5	82527	76918	92903
Hmqn000843	Negative	301.09	123.01	302.1	C13H18O8	[M-H]-	Tachioside	Phenolic acids	Phenolic acids	109194-60-7	2572500	2876600	2511300	2816200	2793600
Cmmn013275	Negative	301.22	301.22	302.225	C20H30O2	[M-H]-	Isopimaric acid*	Terpenoids	Ditepenoids	5835-26-7	61731.5	68941.5	71716	85243	89540
Cmmn013378	Negative	301.22	301.22	302.225	C20H30O2	[M-H]-	Levopimaric acid*	Terpenoids	Ditepenoids	79-54-9	55073	65724.5	62569	81370	93948
mws1375	Positive	304.15	185.09	303.143	C12H21N3O6	[M+H]+	Nicotianamine	Alkaloids	Alkaloids	34441-14-0	968065	943245	763030	910270	857820
mws0044	Negative	303.05	125.02	304.058	C15H12O7	[M-H]-	Dihydroquercetin(Taxifolin)	Flavonoids	Flavanonols	480-18-2	189785	300640	197240	231640	207410
Lmmp003109	Positive	305.1	139.04	304.095	C16H16O6	[M+H]+	3'-O-Methyl-(-)-epicatechin	Flavonoids	Flavanols	76549-34-3	467580	527885	492440	497060	512890
MWSHY0098	Positive	307.08	139.04	306.074	C15H14O7	[M+H]+	Epigallocatechin	Flavonoids	Flavanols	970-74-1	145885	145183	205060	195480	262990
Cmjp003100	Positive	307.08	137.02	306.074	C15H14O7	[M+H]+	Leucocyanidin	Flavonoids	Flavanols	480-17-1	14940	9960.5	19256	26236	19607
pmb2601	Negative	307.1	161.1	308.09	C15H16O7	[M-H]-	7-Hydroxycoumarin-O-rhamnoside	Lignans and Coumarins	Coumarins	-	10828	18431.5	17692	19573	15898
pmb2855	Negative	307	145	308.122	C11H20N2O8	[M-H]-	L-Glutamine-O-glycoside	Amino acids and derivatives	Amino acids and derivatives	-	60409	46812	40131	48912	43480
pmn001610	Negative	307.26	307.3	308.272	C20H36O2	[M-H]-	Eicosadienoic acid	Lipids	Free fatty acids	5598-38-9	257915	290820	297850	322020	316490
mws0805	Negative	308.1	87.01	309.106	C11H19NO9	[M-H]-	N-Acetylneuraminic acid	Amino acids and derivatives	Amino acids and derivatives	131-48-6	16107	18203.5	14100	12447	10768
pmb2857	Negative	308.1	146.1	309.106	C11H19NO9	[M-H]-	L-Glutamic acid-O-glycoside	Amino acids and derivatives	Amino acids and derivatives	-	27392.5	41287	22598	31245	24964
Lmhn003074	Negative	309.06	193.05	310.069	C14H14O8	[M-H]-	Feruloylmalic acid	Phenolic acids	Phenolic acids	-	56872	41546.5	39034	34321	34202
pmb2791	Negative	309.21	209.1	310.1	C18H30O4	[M-H]-	9-Hydroperoxy-10E,12,15Z-octadecatrienoic acid	Lipids	Free fatty acids	111004-08-1	29638	21125.5	9376.8	10618	12302
Zmzn003953	Negative	309.2	227.2	310.214	C18H30O4	[M-H]-	13(s)-hydroperoxy-(9z,11e,15z)-octadecatrienoic acid	Lipids	Free fatty acids	67597-26-6	416735	466085	469580	449460	440020
pme3967	Positive	312.13	180	311.123	C12H17N5O5	[M+H]+	2-(Dimethylamino)guanosine	Nucleotides and derivatives	Nucleotides and derivatives	2140-67-2	61953	85311.5	76903	80193	72166
Lmcp002302	Positive	312.13	180.09	311.123	C12H17N5O5	[M+H]+	N6-(2-Hydroxyethyl)adenosine	Nucleotides and derivatives	Nucleotides and derivatives	4338-48-1	60180	89727.5	72519	74360	74786
pmp000106	Positive	313.11	298.1	312.1	C18H16O5	[M+H]+	5,7,4'-Trimethoxyflavone	Flavonoids	Flavones	5631-70-9	1272	24512	10983	8545.1	8856.9
Jmbn003691	Negative	311.11	59.01	312.121	C15H20O7	[M-H]-	3,4-dihydroxy-allylbenzene-3-O-β-D-glucopyranoside	Others	Others	-	217505	192975	176380	145240	160110
Lmqp002761	Positive	313.14	151.08	312.136	C19H20O4	[M+H]+	Alnusonol	Phenolic acids	Phenolic acids	52330-12-8	73400	57290	57704	44946	90878
Lmbn004685	Negative	311.22	223.17	312.23	C18H32O4	[M-H]-	5S,8R-DiHODE; (5S,8R,9Z,12Z)-5,8-Dihydroxyoctadeca-9,12-dienoate	Lipids	Free fatty acids	-	21091.5	27735.5	16590	13693	14832
pmn001689	Negative	311.22	223.17	312.23	C18H32O4	[M-H]-	9-Hydroxy-12-oxo-15(Z)-octadecenoic acid	Lipids	Free fatty acids	-	26447	25098	27391	25674	28289
Lmbn005287	Negative	311.22	249.22	312.23	C18H32O4	[M-H]-	7S,8S-DiHODE; (9Z,12Z)-(7S,8S)-Dihydroxyoctadeca-9,12-dienoic acid	Lipids	Free fatty acids	143288-65-7	11594	9994.4	8521.8	9071.4	9508.8
Rfmb087	Negative	311.22	293.21	312.23	C18H32O4	[M-H]-	9-Hydroxy-13-oxo-10-octadecenoic Acid	Lipids	Free fatty acids	-	31261.5	26735	31259	33736	33756
MWS80006	Negative	311.22	293.21	312.23	C18H32O4	[M-H]-	9-Hydroperoxy-9Z,11E-Octadecadienoic Acid	Lipids	Free fatty acids	5502-91-0	11740	13244.5	12668	12974	13490
pmb2804	Negative	311.1	171.3	312.23	C18H32O4	[M-H]-	13S-Hydroperoxy-9Z,11E-octadecadienoic acid	Lipids	Free fatty acids	33964-75-9	37139.5	32441.5	54499	60519	59882
pmf0397	Negative	311.3	183.1	312.303	C20H40O2	[M-H]-	Arachidic acid	Lipids	Free fatty acids	506-30-9	30149.5	22701.5	23818	9744	21231
Lmmn002179	Negative	313.09	107.05	314.1	C14H18O8	[M-H]-	Methyl salicylate-2-O-glucoside	Phenolic acids	Phenolic acids	10019-60-0	192615	213400	181920	197970	197290
Lmbn007891	Negative	313.24	183.14	314.246	C18H34O4	[M-H]-	Hydroxy ricinoleic acid	Lipids	Free fatty acids	-	36029.5	28828	60625	66236	69371
Lmbn005487	Negative	313.24	251.24	314.246	C18H34O4	[M-H]-	12,13-DHOME; (9Z)-12,13-Dihydroxyoctadec-9-enoic acid	Lipids	Free fatty acids	263399-35-5	17523	20858	17006	15383	15227
pmp000003	Positive	317.07	302.04	316.058	C16H12O7	[M+H]+	Nepetin (5,7,3',4'-Tetrahydroxy-6-methoxyflavone)	Flavonoids	Flavones	520-11-6	104980	284000	183270	152590	186680
pmb2871	Negative	315.07	153	316.079	C13H16O9	[M-H]-	1-O-Gentisoyl-D-glucoside	Phenolic acids	Phenolic acids	23445-11-6	23169500	25188000	19847000	18014000	22332000
pmn001367	Negative	315.07	153.02	316.079	C13H16O9	[M-H]-	Protocatechuic acid-4-O-glucoside	Phenolic acids	Phenolic acids	-	23970500	24946000	18377000	18978000	20684000
Zmtn001661	Negative	315.11	153.02	316.116	C14H20O8	[M-H]-	Vanilloloside	Phenolic acids	Phenolic acids	74950-96-2	19805500	20732500	15663000	17322000	18138000
pmb2221	Positive	318.3	60.1	317.293	C18H39NO3	[M+H]+	4-Hydroxysphinganine	Lipids	Sphingolipids	554-62-1	1049820	721905	1283200	1294800	1311200
Cmsn002813	Negative	317.07	165.02	318.073	C16H14O7	[M-H]-	Methyl 2-O-(4-hydroxybenzoyl)-2,4,6-trihydroxyphenylacetate	Phenolic acids	Phenolic acids	-	6076.75	6239.2	8558.5	5852	7121.4
mws0744	Negative	319.05	301	320.053	C15H12O8	[M-H]-	Dihydromyricetin (Ampelopsin)	Flavonoids	Flavanonols	27200-12-0	85456.5	74091.5	59572	69455	73224
pmb0751	Positive	321.1	147.3	320.09	C16H16O7	[M+H]+	Trans-5-O-(p-Coumaroyl)shikimate	Phenolic acids	Phenolic acids	-	511155	493580	398270	401330	479220
pmb3075	Negative	319	145.1	320.09	C16H16O7	[M-H]-	3-O-p-Coumaroylshikimic acid	Phenolic acids	Phenolic acids	-	18116	12797	9261.8	14870	19173
mws0582	Positive	322.11	130	321.099	C11H19N3O6S	[M+H]+	S-(Methyl)glutathione	Amino acids and derivatives	Amino acids and derivatives	2922-56-7	74301.5	60039	78254	78349	70164
pme3174	Positive	324.06	112	323.052	C9H14N3O8P	[M+H]+	Cytidine 5'-monophosphate(Cytidylic acid)	Nucleotides and derivatives	Nucleotides and derivatives	63-37-6	55025.5	52169.5	59351	47458	54788
pme2074	Negative	322.4	129.7	323.21	C18H29NO4	[M-H]-	Jasmonoyl-L-Isoleucine	Amino acids and derivatives	Amino acids and derivatives	120330-93-0	7383.15	14242.2	16808	17557	17332
pme3188	Negative	323.03	211	324.036	C9H13N2O9P	[M-H]-	Uridine 5'-monophosphate	Nucleotides and derivatives	Nucleotides and derivatives	58-97-9	20571	21921.5	22857	23251	28385
Hmqp006023	Positive	326.27	309.27	324.266	C20H36O3	[M+H]+	Ethyl 9-Hydroxy-10,12-octadecadienoic acid	Lipids	Free fatty acids	-	3022.05	2459.35	3310.7	2829.4	3567.4
mws0983	Positive	326.31	62.06	325.298	C20H39NO2	[M+H]+	N-Oleoylethanolamine	Alkaloids	Alkaloids	111-58-0	31912	25138.5	28422	31325	32160
pmn001516	Negative	325.06	125	326.064	C14H14O9	[M-H]-	5-Galloylshikimic acid	Phenolic acids	Phenolic acids	95719-51-0	10957.3	15787	12437	14534	14884
pmn001515	Negative	325.06	93	326.064	C14H14O9	[M-H]-	3-Galloylshikimic acid	Phenolic acids	Phenolic acids	110082-91-2	40118.5	54060.5	59548	61302	62147
Hmhn003067	Negative	325.09	119.05	326.1	C15H18O8	[M-H]-	Phenylpropionic acid-O-β-D-glucopyranoside	Phenolic acids	Phenolic acids	-	1893050	2552900	1981400	2098500	2067000
pmn001419	Negative	325.09	163.04	326.1	C15H18O8	[M-H]-	1-O-[(E)-p-Cumaroyl]-D-glucose*	Phenolic acids	Phenolic acids	-	3016500	4417950	3429400	3343400	3356400
Zmzn001549	Negative	325.09	119.05	326.1	C15H18O8	[M-H]-	Ferulic acid-1-O-glucoside	Phenolic acids	Phenolic acids	14364-05-7	1829050	2576650	1927700	2137400	2031800
Zmhn002301	Negative	325.09	163.04	326.1	C15H18O8	[M-H]-	p-Coumaric acid-4-O-glucoside*	Phenolic acids	Phenolic acids	117405-48-8	1603300	2600400	1834600	1936000	2055900
Lmqn009304	Negative	325.11	293.08	326.115	C19H18O5	[M-H]-	Eucalyptin (5-Hydroxy-7,4'-dimethoxy-6,8-dimethylflavone)	Flavonoids	Flavanones	3122-88-1	50156	36102	64219	63447	65295
Lmqn000351	Negative	325.11	59.01	326.121	C12H22O10	[M-H]-	Rutinose	Others	Saccharides and Alcohols	90-74-4	39447.5	25484.5	13875	31735	24997
Lmsn000363	Negative	325.13	145.07	326.137	C16H22O7	[M-H]-	Raspberryketone glucoside	Phenolic acids	Phenolic acids	38963-94-9	776455	521025	687930	751550	734340
MWSmce278	Positive	327.19	159.08	326.188	C21H26O3	[M+H]+	Acitretin	Others	Vitamin	55079-83-9	44394	53956	55616	58126	56515
Hmsn002272	Negative	327.11	165.05	328.116	C15H20O8	[M-H]-	Demethyl coniferin	Phenolic acids	Phenolic acids	-	252825	450575	309050	337390	395210
pmn001690	Negative	327.14	165.09	328.152	C16H24O7	[M-H]-	3-Hydroxy-4-isopropylbenzylalcohol-3-O-glucoside	Phenolic acids	Phenolic acids	-	936710	957810	928420	911420	1034300
pmn001691	Negative	327.22	291.2	328.225	C18H32O5	[M-H]-	9,12,13-Trihydroxy-10,15-octadecadienoic acid	Lipids	Free fatty acids	-	13927.5	15747.5	12498	14011	13139
mws0884	Negative	328.05	134.2	329.053	C10H12N5O6P	[M-H]-	Cyclic 3',5'-Adenylic acid	Nucleotides and derivatives	Nucleotides and derivatives	60-92-4	16631.5	12838	10820	12092	11868
Lmqp006559	Positive	330.34	312.33	329.327	C20H43NO2	[M+H]+	2-Amino-1,3-eicosanediol	Others	Saccharides and Alcohols	-	3785650	3789000	2027900	2081500	2075400
pmp000004	Positive	331.08	316.06	330.074	C17H14O7	[M+H]+	4',5,7-Trihydroxy-3',6-dimethoxyflavone (Jaceosidin)	Flavonoids	Flavones	18085-97-7	32175.5	89140	55496	49583	58142
Lmzp004885	Positive	331.08	315.05	330.074	C17H14O7	[M+H]+	Tricin (5,7,4'-Trihydroxy-3',5'-dimethoxyflavone)	Flavonoids	Flavones	520-32-1	97941	287660	171900	182720	158860
Smhn002346	Negative	329.08	167.03	330.095	C14H18O9	[M-H]-	2,4,6-trihydroxy-acetophenone-6-O-β-D-glucopyranoside*	Phenolic acids	Phenolic acids	-	6569450	7290900	6054100	6117600	6155800
Smhn102346	Negative	329.08	167.03	330.095	C14H18O9	[M-H]-	2,4,6-trihydroxy-acetophenone-4-O-β-D-glucopyranoside*	Phenolic acids	Phenolic acids	-	6503450	7296400	5893700	6095000	5883300
Lmmn003663	Negative	329.09	167.04	330.095	C14H18O9	[M-H]-	5-Glucosyloxy-2-Hydroxybenzoic acid methyl ester	Phenolic acids	Phenolic acids	-	1337900	1740250	1283000	1331900	1489700
Lmtn002565	Negative	329.11	167.03	330.095	C14H18O9	[M-H]-	1-O-Vanilloyl-D-Glucose	Phenolic acids	Phenolic acids	-	1505700	1525650	1450700	1590900	1591300
Zmhn001883	Negative	329.09	209.04	330.095	C14H18O9	[M-H]-	Vanillic acid-4-O-glucoside	Phenolic acids	Phenolic acids	32142-31-7	272215	214150	227100	225220	214920
pmn001517	Negative	329.12	167	330.131	C15H22O8	[M-H]-	3,4,5-Trimethoxyphenyl-1-O-Glucoside	Phenolic acids	Phenolic acids	-	13418000	15080000	11855000	12799000	12868000
Hmqn003054	Negative	329.23	311.23	330.24	C18H34O5	[M-H]-	9,10,11-Trihydroxy-12-octadecenoic acid	Lipids	Free fatty acids	61911-67-9	16917	16615	15490	17419	18145
pmn001694	Negative	329.23	229.15	330.241	C18H34O5	[M-H]-	9,10,13-Trihydroxy-11-Octadecenoic Acid	Lipids	Free fatty acids	29907-57-1	250865	226675	255270	263770	262910
Lmbn003970	Negative	329.23	211.14	330.241	C18H34O5	[M-H]-	9,12,13-TriHOME; 9(S),12(S),13(S)-Trihydroxy-10(E)-octadecenoic acid	Lipids	Free fatty acids	97134-11-7	6404.4	5254.3	8055.7	10081	9746.5
pmp001284	Positive	331.28	313.27	330.277	C19H38O4	[M+H]+	Monopalmitin	Lipids	Glycerol ester	542-44-9	187840	212585	179000	164470	168750
pme3184	Positive	332.08	136	331.068	C10H14N5O6P	[M+H]+	2'-Deoxyadenosine-5'-monophosphate	Nucleotides and derivatives	Nucleotides and derivatives	653-63-4	112195	157220	118680	122790	125030
pmb0789	Positive	332.13	152.07	331.127	C14H21NO8	[M+H]+	Pyridoxine-5'-O-glucoside	Others	Vitamin	-	255840	395035	252300	284650	251160
pmc0066	Positive	333.05	137.05	332.052	C10H13N4O7P	[M+H]+	2'-Deoxyinosine-5'-monophosphate	Nucleotides and derivatives	Nucleotides and derivatives	3393-18-8	5556400	7029050	6771500	6732600	6912200
Lmtp004722	Positive	333.06	153.02	332.053	C16H12O8	[M+H]+	Mearnsetin	Flavonoids	Flavones	16805-10-0	176690	268665	155030	237850	165650
pmn001518	Negative	331.07	169.01	332.074	C13H16O10	[M-H]-	1-O-Galloyl-D-glucose	Phenolic acids	Phenolic acids	58511-73-2	1958900	2930650	2126200	2183200	2220900
Lmfn000604	Negative	331.07	169.01	332.074	C13H16O10	[M-H]-	6-O-Galloyl-D-glucose*	Phenolic acids	Phenolic acids	13186-19-1	372700	377620	290560	346280	354970
pmb2928	Negative	331	313.1	332.074	C13H16O10	[M-H]-	Gallic acid-4-O-glucoside	Phenolic acids	Phenolic acids	84274-52-2	702105	584025	422860	485650	497500
Hmln000659	Negative	331.07	169.01	332.075	C13H16O10	[M-H]-	3-O-Galloyl-D-glucose*	Phenolic acids	Phenolic acids	-	334645	349330	265290	342450	329780
Lmmn001294	Negative	331.1	153.02	332.111	C14H20O9	[M-H]-	Koaburaside	Phenolic acids	Phenolic acids	41653-73-0	22949500	22929500	20581000	19739000	24877000
Jmwn002117	Negative	331.1	153.02	332.111	C14H20O9	[M-H]-	2-(3,4-dihydroxyphenyl)ethanediol 1-O-β-D-glucopyranoside	Phenolic acids	Phenolic acids	-	23178000	23394500	21470000	21908000	24112000
mws0675	Positive	335.06	123	334.057	C11H15N2O8P	[M+H]+	β-Nicotinamide mononucleotide	Nucleotides and derivatives	Nucleotides and derivatives	1094-61-7	41346.5	35118.5	54424	65578	53464
pmf0289	Positive	336.17	148	335.159	C15H21N5O4	[M+H]+	Riboprine	Nucleotides and derivatives	Nucleotides and derivatives	7724-76-7	44287.5	29859.5	32221	23335	22638
Hmln002806	Negative	335.08	179.03	336.085	C16H16O8	[M-H]-	5-O-Caffeoylshikimic acid	Phenolic acids	Phenolic acids	180981-12-8	65237.5	53148.5	45599	47437	44596
pmb0776	Positive	337.15	177.4	336.147	C20H20N2O3	[M+H]+	N-Feruloyltryptamine	Alkaloids	Plumerane	53905-13-8	4180.3	5512.2	4997.1	3809.4	3502.2
pmn001421	Negative	337.09	191.05	338.1	C16H18O8	[M-H]-	3-O-p-Coumaroylquinic acid*	Phenolic acids	Phenolic acids	87099-71-6	374845	547325	408440	398160	529600
pmb3074	Negative	337.09	191.05	338.1	C16H18O8	[M-H]-	5-O-p-Coumaroylquinic acid*	Phenolic acids	Phenolic acids	1899-30-5	372440	635650	709160	517820	609230
MWS2673	Positive	339.25	121.1	338.246	C20H34O4	[M+H]+	5,6-DiHETrE [5,6-dihydroxy-8Z,11Z,14Z-eicosatrienoic acid]	Lipids	Free fatty acids	213382-49-1	19612.5	29501	28838	23541	30147
Lmyn011997	Negative	337.31	337.31	338.318	C22H42O2	[M-H]-	Erucic acid	Lipids	Free fatty acids	112-86-7	46737	34796.5	50531	47755	51306
pme3311	Negative	339	97	339.996	C6H14O12P2	[M-H]-	D-Fructose-1,6-biphosphate	Others	Saccharides and Alcohols	488-69-7	75366	76407.5	87429	86720	75977
Zmyn000083	Negative	338.99	78.96	339.996	C6H14O12P2	[M-H]-	D-Glucose 1,6-bisphosphate	Others	Saccharides and Alcohols	10139-18-1	17966	15706	12886	15172	15664
Zmpn002553	Negative	339.07	177.02	340.079	C15H16O9	[M-H]-	Cichoriin	Phenolic acids	Phenolic acids	531-58-8	4860450	3636100	3362200	3673500	3919000
Lmbn001162	Negative	339.07	177.02	340.079	C15H16O9	[M-H]-	Esculetin-7-O-glucoside	Lignans and Coumarins	Coumarins	-	6574950	4478450	4996700	5724800	5382800
Cmyn001328	Negative	339.07	177.02	340.079	C15H16O9	[M-H]-	Daphnin	Lignans and Coumarins	Coumarins	486-55-5	7183550	4990700	5654100	5838300	6872200
mws1015	Negative	339.07	177	340.079	C15H16O9	[M-H]-	Esculin (6,7-DihydroxyCoumarin-6-glucoside)	Lignans and Coumarins	Coumarins	531-75-9	6550850	4671850	6287200	5850500	6288500
Xmgp006913	Positive	341.14	137.06	340.131	C20H20O5	[M+H]+	2,4,2',4'-tetrahydroxy-3'-prenylchalcone	Flavonoids	Chalcones	-	1918550	2004200	1391400	1638200	1648000
Jmwn002620	Negative	341.09	161.02	342.095	C15H18O9	[M-H]-	Vanillic Acid-4-O-Glucuronide	Phenolic acids	Phenolic acids	-	54802	29238	37682	29121	30432
pmn001420	Negative	341.09	179.04	342.095	C15H18O9	[M-H]-	1-O-[(E)-Caffeoyl]-D-glucose*	Phenolic acids	Phenolic acids	-	1584300	2696350	2177500	2298900	2101500
Zmhn001793	Negative	341.09	179.03	342.096	C15H18O9	[M-H]-	6-O-Caffeoyl-D-glucose*	Phenolic acids	Phenolic acids	-	1984150	3086050	2030200	2446400	2165200
pmp000109	Positive	343.12	328.1	342.11	C19H18O6	[M+H]+	5,7,8,4'-Tetramethoxyflavone	Flavonoids	Flavones	6601-66-7	4348.1	118347	37054	37767	45529
Lmsp009872	Positive	343.12	299.09	342.11	C19H18O6	[M+H]+	5,7,3',4'-Tetramethoxyflavone	Flavonoids	Flavones	855-97-0	3901.6	27382.9	11329	11290	10463
Lmcp007240	Positive	343.12	313.08	342.11	C19H18O6	[M+H]+	5,6,7,4'-Tetramethoxyflavone	Flavonoids	Flavones	1168-42-9	21834	609084	214720	211300	210240
mws0264	Negative	341.11	119	342.116	C12H22O11	[M-H]-	D-Trehalose	Others	Saccharides and Alcohols	99-20-7	1565445	903580	1031800	830420	1184600
pme0519	Negative	341.11	119.03	342.116	C12H22O11	[M-H]-	D-Sucrose	Others	Saccharides and Alcohols	57-50-1	3921950	2533800	2126600	3132900	2011300
mws5038	Negative	341.11	89.02	342.116	C12H22O11	[M-H]-	Isomaltulose	Others	Saccharides and Alcohols	13718-94-0	2132650	2089000	1828900	1787300	1398300
mws1080	Negative	341.11	179	342.116	C12H22O11	[M-H]-	Galactinol	Others	Saccharides and Alcohols	3687-64-7	10333200	8162000	7871700	7650800	6983100
mws1333	Negative	341.11	113	342.116	C12H22O11	[M-H]-	Melibiose	Others	Saccharides and Alcohols	585-99-9	1361900	1350800	1190800	896780	785960
Zmjn000425	Negative	341.11	89.02	342.116	C12H22O11	[M-H]-	D-Lactulose	Others	Saccharides and Alcohols	4618-18-2	2660800	2048700	2775900	2419500	2515300
MA10039641	Negative	341.11	89.02	342.116	C12H22O11	[M-H]-	Lactobiose	Others	Saccharides and Alcohols	63-42-3	2838000	2665700	1401500	1839800	1982300
Lmsn000381	Negative	341.11	89.02	342.116	C12H22O11	[M-H]-	D-Maltose	Others	Saccharides and Alcohols	133-99-3	2204495	2283700	1315500	1906500	1306000
mws0906	Negative	341.12	179	342.131	C16H22O8	[M-H]-	Coniferin	Phenolic acids	Phenolic acids	531-29-3	1870600	3101350	2415000	2656200	2327400
pmb2211	Positive	343.3	240.7	342.288	C19H38N2O3	[M+H]+	Cocamidopropyl betaine	Alkaloids	Alkaloids	873943	18209.5	29161.5	15801	17936	16508
pmp000786	Positive	345.1	330.07	344.09	C18H16O7	[M+H]+	Eupatorin; 3',5-Dihydroxy-4',6,7-Trimethoxyflavone*	Flavonoids	Flavones	855-96-9	1850.4	4296.3	3069.9	1882.1	2861.5
pmp000006	Positive	345.1	330.07	344.09	C18H16O7	[M+H]+	Eupatilin (5,7-Dihydroxy-3',4',6-Trimethoxyflavone)*	Flavonoids	Flavones	22368-21-4	2336.75	7051.75	4867.1	4307.8	2759.1
Lmmn000774	Negative	343.1	181.05	344.111	C15H20O9	[M-H]-	Dihydrocaffeoylglucose	Phenolic acids	Phenolic acids	-	233250	250880	205290	233040	209410
Zmln000899	Negative	343.11	181.05	344.111	C15H20O9	[M-H]-	Syringaldehyde-4-O-glucoside	Phenolic acids	Phenolic acids	-	213675	246255	184320	205530	241980
MWSslk074	Negative	343.12	59.01	344.132	C12H24O11	[M-H]-	Lactitol	Others	Saccharides and Alcohols	585-86-4	3587850	4323700	3700300	3782800	3776400
mws0609	Negative	344.04	150	345.047	C10H12N5O7P	[M-H]-	Guanosine 3',5'-cyclic monophosphate	Nucleotides and derivatives	Nucleotides and derivatives	7665-99-8	7239.75	6422.4	13418	7502.7	12369
pmb0801	Positive	346.11	184.1	345.106	C14H19NO9	[M+H]+	4-Pyridoxic acid-O-glucoside	Others	Vitamin	-	41839.5	68079.5	37463	36021	41532
mws1002	Negative	345.06	330	346.069	C17H14O8	[M-H]-	Syringetin	Flavonoids	Flavonols	4423-37-4	4058.05	4008.25	3634.3	5415.3	5264.6
Lmdn001560	Negative	345.12	165.06	346.126	C15H22O9	[M-H]-	6-DeoxyCatalpol	Terpenoids	Monoterpenoids	99499-99-7	104968	138395	92181	102200	107820
pmb0981	Positive	348.07	136	347.063	C10H14N5O7P	[M+H]+	Adenosine 5'-monophosphate	Nucleotides and derivatives	Nucleotides and derivatives	61-19-8	790085	617435	552610	619660	641970
pmb0532	Positive	349.05	137.3	348.047	C10H13N4O8P	[M+H]+	Inosine 5'-monophosphate	Nucleotides and derivatives	Nucleotides and derivatives	131-99-7	61518.5	44450	34629	45959	60660
mws4108	Positive	353.14	189.1	352.131	C21H20O5	[M+H]+	1-Methoxyphaseollin	Lignans and Coumarins	Coumarins	157226-48-7	3129.75	5825.9	5641	5695.6	4282.6
Lmhp011562	Positive	353.27	261.22	352.261	C21H36O4	[M+H]+	1-α-Linolenoyl-glycerol*	Lipids	Glycerol ester	-	291600	221575	233270	252400	248230
Lmhp011388	Positive	353.27	261.22	352.261	C21H36O4	[M+H]+	2-α-Linolenoyl-glycerol*	Lipids	Glycerol ester	55268-58-1	217915	227815	207510	246730	233100
mws1077	Positive	355.1	193.05	354.095	C16H18O9	[M+H]+	Scopoletin-7-O-glucoside (Scopolin)	Lignans and Coumarins	Coumarins	531-44-2	7027200	11977000	7911200	7076800	7931500
pme1816	Negative	353.09	191	354.095	C16H18O9	[M-H]-	Neochlorogenic acid (5-O-Caffeoylquinic acid)*	Phenolic acids	Phenolic acids	906-33-2	154945	149215	162280	149650	171110
mws2108	Negative	353.09	191.05	354.095	C16H18O9	[M-H]-	Cryptochlorogenic acid (4-O-Caffeoylquinic acid)*	Phenolic acids	Phenolic acids	905-99-7	131280	103914	104620	105920	150310
mws0178	Negative	353.09	191.01	354.095	C16H18O9	[M-H]-	Chlorogenic acid (3-O-Caffeoylquinic acid)*	Phenolic acids	Phenolic acids	327-97-9	166375	135912	177920	182770	163340
Lmhp112042	Positive	355.28	263.24	354.277	C21H38O4	[M+H]+	1-Linoleoylglycerol*	Lipids	Glycerol ester	2277-28-3	114585	90599.5	106830	111860	120030
Lmhp012042	Positive	355.28	263.24	354.277	C21H38O4	[M+H]+	2-Linoleoylglycerol*	Lipids	Glycerol ester	3443-82-1	132355	126745	145470	151260	144570
Hmmn002544	Negative	355.1	193.05	356.111	C16H20O9	[M-H]-	Ferulic acid-4-O-glucoside	Phenolic acids	Phenolic acids	117405-51-3	83433	65344	65672	65268	78915
Lmsn003318	Negative	355.1	175.04	356.111	C16H20O9	[M-H]-	1-O-Feruloyl-β-D-glucose	Phenolic acids	Phenolic acids	7196-71-6	60537	73783	66650	62679	58198
Zmhn002334	Negative	355.1	193.05	356.111	C16H20O9	[M-H]-	6-O-Feruloyl-D-glucose	Phenolic acids	Phenolic acids	137887-25-3	35673	31184.5	56819	35086	34427
pmb0296	Positive	357.3	265.4	356.293	C21H40O4	[M+H]+	1-Oleoyl-Sn-Glycerol	Lipids	Glycerol ester	129784-87-8	876150	1139600	1134400	956230	1072900
mws1526	Positive	359.13	197	358.126	C16H22O9	[M+H]+	Sweroside	Terpenoids	Monoterpenoids	14215-86-2	794745	632345	646600	465190	614380
Lmsp004450	Positive	359.15	131.05	358.142	C20H22O6	[M+H]+	Dehydrodiconiferyl alcohol	Phenolic acids	Phenolic acids	97465-82-2	850775	812930	635900	603710	629340
Lmdn004267	Negative	357.13	151.04	358.142	C20H22O6	[M-H]-	Epipinoresinol*	Lignans and Coumarins	Lignans	24404-50-0	1428650	1436650	1196700	1215900	1397600
mws0097	Negative	357.13	151	358.142	C20H22O6	[M-H]-	Pinoresinol*	Lignans and Coumarins	Lignans	487-36-5	1767300	1525350	1480600	1652100	1450200
Hmlp003129	Positive	359.15	137.06	358.142	C20H22O6	[M+H]+	Matairesinol	Lignans and Coumarins	Lignans	580-72-3	9706.15	34048	24934	26547	21281
pmb3107	Negative	359.1	182.1	360.106	C15H20O10	[M-H]-	Glucosyringic Acid	Phenolic acids	Phenolic acids	-	8817050	8163700	7953600	7930600	7608900
Lmmn003748	Negative	359.15	180.08	360.157	C20H24O6	[M-H]-	Isolariciresinol	Lignans and Coumarins	Lignans	548-29-8	4106.3	3637.05	2326.1	3040	4219.9
pmb0998	Positive	364.07	152.1	363.058	C10H14N5O8P	[M+H]+	Guanosine 5'-monophosphate	Nucleotides and derivatives	Nucleotides and derivatives	85-32-5	20975	19413	22172	19114	26827
pmb0964	Positive	366.2	204.1	365.17	C16H23N5O5	[M+H]+	Isopentenyladenine-7-N-glucoside	Nucleotides and derivatives	Nucleotides and derivatives	-	301335	234950	299420	337670	246060
mws0179	Negative	367.1	190.9	368.111	C17H20O9	[M-H]-	Chlorogenic acid methyl ester	Phenolic acids	Phenolic acids	29708-87-0	68948	73150.5	66523	64174	73077
pmp000362	Positive	369.13	313.07	368.126	C21H20O6	[M+H]+	Glisoflavone	Flavonoids	Isoflavones	125709-32-2	8692.65	6609.8	9595.9	8680.6	8593.5
MWSmce025	Negative	369.09	207.03	370.09	C16H18O10	[M-H]-	Fraxin	Lignans and Coumarins	Coumarins	524-30-1	11581500	14051000	11877000	11928000	12064000
Lmbp002309	Positive	371.1	209.05	370.126	C17H22O9	[M+H]+	Sinapaldehyde-4-O-Glucoside	Phenolic acids	Phenolic acids	154461-65-1	510665	614300	724690	423390	378590
Jmlp004238	Positive	371.2	133.1	370.199	C19H30O7	[M+H]+	Byzantionoside A	Others	Others	189109-41-9	4781600	2979850	3031100	4449500	2975700
pmn001695	Negative	371.1	249.06	372.106	C16H20O10	[M-H]-	Trihydroxycinnamoylquinic acid	Phenolic acids	Phenolic acids	-	59554.5	62824.5	49626	57723	70750
mws1313	Positive	373.13	312.1	372.121	C20H20O7	[M+H]+	Sinensetin (5,6,7,3',4'-pentamethoxyflavone)	Flavonoids	Flavones	2306-27-6	4238.65	143996	45337	45928	44742
Lmcp007155	Positive	373.13	343.08	372.121	C20H20O7	[M+H]+	3',4',5',5,7-Pentamethoxyflavone	Flavonoids	Flavones	53350-26-8	6262.45	400352	145040	130800	140380
Zmsp007375	Positive	373.13	343.08	372.121	C20H20O7	[M+H]+	3,5,7,3'4'-Pentamethoxyflavone	Flavonoids	Flavones	1247-97-8	4914.75	96268.6	35136	36270	39976
pmp001076	Positive	373.13	343.08	372.121	C20H20O7	[M+H]+	Isosinensetin	Flavonoids	Flavones	17290-70-9	12631.5	686820	224190	235020	245790
mws0055	Positive	373.13	343.09	372.121	C20H20O7	[M+H]+	Tangeretin (4',5,6,7,8-Pentamethoxyflavone)	Flavonoids	Flavones	481-53-8	318530	2154855	900450	878530	879150
mws0011	Negative	371.13	209	372.142	C17H24O9	[M-H]-	Syringin	Phenolic acids	Phenolic acids	118-34-3	211750	307535	220830	199420	212860
pmb0108	Positive	375.2	137.1	374.1	C19H18O8	[M+H]+	Feruloyl syringic acid	Phenolic acids	Phenolic acids	-	17516000	21041500	13678000	17782000	18349000
mws0232	Positive	377.15	243	376.138	C17H20N4O6	[M+H]+	Riboflavin (Vitamin B2)	Others	Vitamin	83-88-5	58212	79187	58986	71040	66159
pme3337	Positive	384.12	252	383.108	C14H17N5O8	[M+H]+	Succinyladenosine	Nucleotides and derivatives	Nucleotides and derivatives	4542-23-8	2339300	2118200	1591900	1921400	1831000
Lmbp003208	Positive	385.12	223.06	384.106	C17H20O10	[M+H]+	Fraxidin-8-O-glucoside	Lignans and Coumarins	Coumarins	-	389160	379740	441190	274420	309980
Lmjp003090	Positive	385.11	223.06	384.106	C17H20O10	[M+H]+	Isofraxidin-7-O-glucoside	Lignans and Coumarins	Coumarins	483-91-0	97817	65422	67388	83805	70558
Hmbn005951	Negative	383.12	163.04	384.121	C21H20O7	[M-H]-	1,3-O-Di-p-Coumaroylglycerol	Phenolic acids	Phenolic acids	-	7091.85	7494.9	7395.2	6141.1	6040
pme1286	Positive	385.13	250	384.122	C14H20N6O5S	[M+H]+	S-(5'-Adenosy)-L-homocysteine	Amino acids and derivatives	Amino acids and derivatives	979-92-0	18696.5	9929.5	9500	12501	12448
pme2662	Positive	385	264	384.339	C27H44O	[M+H]+	Vitamin D3 (Cholecalciferol)	Others	Vitamin	67-97-0	13759	13392	13377	15062	11713
Hmbp002333	Positive	387.13	147.04	386.121	C17H22O10	[M+H]+	10-Dehydrogeniposide	Others	Others	-	1474300	3286650	2189400	1788600	2029100
Zmhn002227	Negative	385.11	223.06	386.121	C17H22O10	[M-H]-	4-O-Glucosyl-sinapate	Phenolic acids	Phenolic acids	-	329195	476190	336900	365490	463060
HJN003	Negative	385.11	223.06	386.122	C17H22O10	[M-H]-	1-O-Sinapoyl-D-glucose	Phenolic acids	Phenolic acids	-	123680	95989	93106	87886	115930
Cmyp003257	Positive	387.2	225.14	386.194	C19H30O8	[M+H]+	Icariside B1	Others	Others	109062-00-2	83496.5	46866	65166	86141	64530
pmp000113	Positive	389.12	359.08	388.116	C20H20O8	[M+H]+	5-Hydroxy-6,7,8,3',4'-pentamethoxyflavone	Flavonoids	Flavones	2174-59-6	6509.85	73738.1	28234	29101	29471
pmp001161	Positive	389.12	328.1	388.116	C20H20O8	[M+H]+	5-Hydroxyauranetin	Flavonoids	Flavonols	50439-46-8	1826.81	10457.1	4922.1	4500.9	5180
Jmbp006554	Positive	389.12	359.07	388.116	C20H20O8	[M+H]+	ethyl rosmarinate	Phenolic acids	Phenolic acids	-	9081.05	71197.3	27615	26206	29704
mws1565	Positive	389.14	209.08	388.137	C17H24O10	[M+H]+	Geniposide	Terpenoids	Monoterpenoids	24512-63-8	393070	297395	309810	319020	244570
Hmcn001415	Negative	387.13	225.07	388.137	C17H24O10	[M-H]-	Majoroside	Others	Others	134140-02-6	107800	92804	89731	80780	102200
Lmzn001582	Negative	387.17	207.1	388.174	C18H28O9	[M-H]-	5'-Glucosyloxyjasmanic acid	Phenolic acids	Phenolic acids	-	672735	812775	626760	743500	823970
Lmwp011196	Positive	391.28	149.02	390.277	C24H38O4	[M+H]+	Bis(2-ethylhexyl)phthalate	Phenolic acids	Phenolic acids	117-81-7	32228000	70785000	2798600	3440000	3437000
Lmmp010562	Positive	391.28	149.02	390.277	C24H38O4	[M+H]+	Diisooctyl Phthalate	Phenolic acids	Phenolic acids	27554-26-3	31504000	69944000	2742000	3594300	3533500
Smhp004654	Positive	393.11	231.06	392.111	C19H20O9	[M+H]+	2,4,6-Trihydroxy-styrene-6-O-β-D-glucopyranose	Phenolic acids	Phenolic acids	-	19464.5	17947.1	16563	17855	15671
pmn001352	Negative	393.12	231.1	394.126	C19H22O9	[M-H]-	6-Hydroxyrumicin-8-O-D-glucoside	Quinones	Anthraquinone	-	402485	305675	349930	396770	278830
pme2735	Positive	399.2	250	398.137	C15H22N6O5S	[M+H]+	S-Adenosyl-L-methionine	Amino acids and derivatives	Amino acids and derivatives	29908-03-0	87460.5	99481.5	84615	108340	77555
pmc0281	Positive	400.15	136.11	399.139	C15H21N5O8	[M+H]+	Ribosyladenosine	Nucleotides and derivatives	Nucleotides and derivatives	-	302920	450035	319840	371680	319460
pmb0681	Positive	403.1	367.08	402.095	C20H18O9	[M+H]+	Apigenin-8-C-Arabinoside	Flavonoids	Flavonoid carbonoside	-	25282.5	78590	33696	41838	30755
mws0043	Positive	403.14	373.1	402.131	C21H22O8	[M+H]+	Nobiletin (5,6,7,8,3',4'-Hexamethoxyflavone)	Flavonoids	Flavones	478-01-3	356115	4579360	1751100	1806000	1852500
Hmln003529	Negative	401.15	269.11	402.152	C18H26O10	[M-H]-	Benzyl β-primeveroside	Phenolic acids	Phenolic acids	130622-31-0	85749.5	162430	120260	162910	131360
Cmjn004337	Negative	401.14	269.1	402.153	C18H26O10	[M-H]-	Benzyl-(2''-O-xylosyl)glucoside	Phenolic acids	Phenolic acids	-	84217	145650	132780	99668	141830
pmf0248	Positive	403.36	373.1	402.35	C27H46O2	[M+H]+	Delta-Tocopherol	Others	Vitamin	119-13-1	6517.15	84056.4	33905	31069	32537
pme3007	Negative	402.99	159	404.002	C9H14N2O12P2	[M-H]-	Uridine 5'-diphosphate	Nucleotides and derivatives	Nucleotides and derivatives	27821-45-0	115460	123565	129450	112100	105490
pmn001394	Negative	405.12	243.1	406.126	C20H22O9	[M-H]-	2,3,5,4'-Tetrahydroxystilbene-2-O-glucoside	Others	Stilbene	-	514605	866665	643140	943590	763910
pmn001399	Negative	405.12	243.1	406.126	C20H22O9	[M-H]-	2,4,6,4'-Tetrahydroxy-stilbene-2-O-glucoside	Others	Stilbene	-	26843.5	22810	27980	27996	18460
HJN072	Negative	405.21	225.16	406.22	C19H34O9	[M-H]-	Litchioside C	Terpenoids	Sesquiterpenoids	-	2741300	2212200	2155100	2140200	2034800
HJAP133	Positive	412.3	177.09	411.289	C27H39O3	[M+H]+	Cyclolitchtocotrienol A	Others	Others	-	3128400	3556900	3116200	2190100	2677600
HJN062	Negative	411.29	135.04	412.297	C27H40O3	[M-H]-	Litchtocotrienol E	Others	Others	-	8430050	8138500	7673700	7857000	8018800
pmn001319	Negative	413.12	398.1	414.131	C22H22O8	[M-H]-	1-O-Feruloyl-3-O-p-Coumaroylglycerol	Phenolic acids	Phenolic acids	-	5228.5	5169.7	5196.6	3798.4	4266.6
Cmbp005523	Positive	417.12	163.04	416.111	C21H20O9	[M+H]+	1,3-O-Dicaffeoylglycerol	Lipids	Glycerol ester	-	128390	217925	213950	175880	151530
Lmyp005841	Positive	417.12	255.06	416.111	C21H20O9	[M+H]+	Chrysin-7-O-glucoside	Flavonoids	Flavones	31025-53-3	27381	33729	25864	27732	32039
Lman004552	Negative	417.12	145.03	418.126	C21H22O9	[M-H]-	Robustaside A;[6'-p-Coumarylarbutin]	Phenolic acids	Phenolic acids	148810-39-3	12880	19259.5	16830	18249	19566
pmp000384	Positive	419.13	257.08	418.126	C21H22O9	[M+H]+	Isoliquiritin	Flavonoids	Chalcones	5041-81-6	49061	76771	53424	42852	50364
Lmyp004617	Positive	419.13	257.08	418.127	C21H22O9	[M+H]+	Pinocembrin-7-O-glucoside (Pinocembroside)	Flavonoids	Flavanones	75829-43-5	50724	55552.5	50827	51654	65872
MWS20152	Negative	417.16	402.1	418.163	C22H26O8	[M-H]-	Syringaresinol	Lignans and Coumarins	Lignans	21453-71-4	331840	330085	275950	318990	341220
mws2523	Negative	421.08	241.1	422.083	C12H23O14P	[M-H]-	Trehalose 6-phosphate	Others	Saccharides and Alcohols	4484-88-2	198715	137045	138490	198120	181070
Lmhp005784	Positive	425.21	177.05	424.2	C24H28N2O5	[M+H]+	p-Coumaroylferuloylcadaverine	Alkaloids	Phenolamine	-	36263	39348.5	27204	37779	31994
Hmcp005589	Positive	425.38	203.17	424.37	C30H48O	[M+H]+	β-Amyrenone	Terpenoids	Triterpene	638-97-1	199480	347785	228210	221790	222170
Hmcp005697	Positive	425.37	191.18	424.37	C30H48O	[M+H]+	δ-Amyrenone	Terpenoids	Triterpene	20248-08-2	32735	24502.5	26287	32075	28471
Hmcp005535	Positive	425.38	191.17	424.37	C30H48O	[M+H]+	α-Amyrenone	Terpenoids	Triterpene	638-96-0	208215	215440	198560	197760	174020
mws1430	Positive	425.38	95.09	424.371	C30H48O	[M+H]+	Lupenone	Terpenoids	Triterpene	1617-70-5	96069	307405	181190	177670	188490
Lmhp008337	Positive	426.26	285.24	425.254	C19H40NO7P	[M+H]+	LysoPE 14:0(2n isomer)	Lipids	LPE	-	6628.9	5395.65	5615.7	4302.8	5873.2
pmb0864	Positive	426.26	285.24	425.254	C19H40NO7P	[M+H]+	LysoPE 14:0	Lipids	LPE	-	11647.5	7756.85	10836	7833	7132
mad1424	Positive	427.05	295.05	426.043	C17H14O13	[M+H]+	Ditartaroyl-hydroxycoumarin	Lignans and Coumarins	Coumarins	-	449285	437375	343100	386690	331510
pme2117	Negative	426	159	427.029	C10H15N5O10P2	[M-H]-	Adenosine 5'-diphosphate	Nucleotides and derivatives	Nucleotides and derivatives	58-64-0	136765	105950	92861	108470	124650
HJN080	Negative	427.25	151.04	428.292	C27H40O4	[M-H]-	Macrolitchtocotrienol A	Others	Others	-	29884.5	151535	65298	59367	56629
Lmhn004093	Negative	429.08	193.05	430.09	C21H18O10	[M-H]-	Benzoylferuloyltartaric acid	Phenolic acids	Phenolic acids	-	29881.5	42925.5	34721	40526	37190
HJN058	Negative	429.3	135.04	430.308	C27H42O4	[M-H]-	Litchtocotrienol A	Others	Others	-	4464500	4219700	3555100	3935800	3814600
mws0895	Negative	431.1	269	432.106	C21H20O10	[M-H]-	Genistein-7-O-Glucoside (Genistin)	Flavonoids	Isoflavones	529-59-9	34262	23146.5	26228	31019	16182
Lmgp004731	Positive	433.11	271.06	432.106	C21H20O10	[M+H]+	Genistein-7-O-galactoside	Flavonoids	Isoflavones	-	43214	73917.5	52938	59149	62845
pmp000413	Positive	433.11	283.06	432.106	C21H20O10	[M+H]+	Genistein-8-C-glucoside	Flavonoids	Isoflavones	66026-80-0	20124	21003	12469	17694	20088
MWSHY0189	Positive	433.11	271.07	432.106	C21H20O10	[M+H]+	Apigenin-7-O-glucoside(Cosmosiin)	Flavonoids	Flavones	578-74-5	220715	211110	237460	211370	245880
mws0919	Negative	431.1	285	432.106	C21H20O10	[M-H]-	Kaempferol-3-O-rhamnoside (Afzelin)(Kaempferin)	Flavonoids	Flavonols	482-39-3	189060	318085	254110	276160	218030
mws0072	Positive	433.11	271.01	432.106	C21H20O10	[M+H]+	Apigenin-5-O-glucoside	Flavonoids	Flavones	28757-27-9	727190	991000	717100	795060	754520
mws1434	Negative	431.1	311	432.106	C21H20O10	[M-H]-	Apigenin-6-C-glucoside (Isovitexin)	Flavonoids	Flavonoid carbonoside	38953-85-4	17291	25410	21540	17456	16813
pme0321	Negative	431.1	285	432.106	C21H20O10	[M-H]-	Kaempferol-7-O-rhamnoside	Flavonoids	Flavonols	20196-89-8	221145	305555	214000	259140	290820
Lmlp005572	Positive	433.11	271.06	432.106	C21H20O10	[M+H]+	Galangin-7-O-glucoside	Flavonoids	Flavones	-	265530	283285	230050	213910	264080
Lmgp003335	Positive	433.11	271.06	432.106	C21H20O10	[M+H]+	4',5-Dihydroxyisoflavone-7-O-galactoside	Flavonoids	Isoflavones	-	222680	267660	225270	210210	287760
pmn001587	Negative	431.12	269.1	432.127	C18H24O12	[M-H]-	Asperulosidic acid	Terpenoids	Monoterpenoids	25368-11-0	67493	181215	105870	107410	98543
pmp000117	Positive	433.15	403.11	432.142	C22H24O9	[M+H]+	3,5,6,7,8,3',4'-Heptamethoxyflavone	Flavonoids	Flavonols	1178-24-1	10689.8	67942	29076	27792	28662
Lmtn002324	Negative	431.15	269.1	432.163	C19H28O11	[M-H]-	Benzyl-(2''-O-glucosyl)glucoside	Phenolic acids	Phenolic acids	-	98282.5	266825	183990	145350	175540
Lmyn003028	Negative	431.16	269.1	432.163	C19H28O11	[M-H]-	Benzyl-β-gentiobioside	Phenolic acids	Phenolic acids	56775-64-5	87601	263055	161770	189480	185200
Lmfn004036	Negative	433.08	300.03	434.085	C20H18O11	[M-H]-	Morin-3-O-lyxoside*	Flavonoids	Flavonols	-	9	8942	13549	11457	9257.8
mws2186	Positive	435.09	303	434.085	C20H18O11	[M+H]+	Avicularin(Quercetin-3-O-α-L-arabinofuranoside)	Flavonoids	Flavonols	572-30-5	8689.65	20312.5	10585	13552	11867
Lmdp003509	Positive	435.09	303.06	434.085	C20H18O11	[M+H]+	Quercetin-3-O-xyloside (Reynoutrin)	Flavonoids	Flavonols	549-32-6	13211.8	21636	16930	27171	16572
Lmfn004065	Negative	433.08	300.03	434.085	C20H18O11	[M-H]-	Morin-3-O-arabinoside*	Flavonoids	Flavonols	-	9143.4	10856.1	12846	11570	17653
mws1179	Negative	433.11	271	434.121	C21H22O10	[M-H]-	Naringenin-7-O-glucoside (Prunin)	Flavonoids	Flavanones	529-55-5	282130	1303550	831900	797640	911030
Cmzn005251	Negative	433.11	271.06	434.121	C21H22O10	[M-H]-	6-O-Caffeoylarbutin	Phenolic acids	Phenolic acids	136172-60-6	1156900	1445450	1087900	1192900	1145400
Zmhn001036	Negative	433.11	271.06	434.121	C21H22O10	[M-H]-	choerospondin	Flavonoids	Flavanones	81202-36-0	442130	517175	527930	543130	385030
Lmlp006175	Positive	435.13	273.09	434.121	C21H22O10	[M+H]+	Isosalipurposide (Phlorizin Chalcone)	Flavonoids	Chalcones	4547-85-7	74291	172250	123720	117850	122770
HJN087	Negative	433.12	271.06	434.121	C21H22O10	[M-H]-	Naringenin-4'-O-glucoside	Flavonoids	Flavanones	-	271225	395560	340410	368290	373830
pme1611	Negative	433.11	313	434.121	C21H22O10	[M-H]-	Isohemiphloin	Flavonoids	Flavonoid carbonoside	650903	47718.5	86493	83061	66552	67500
Lmqn008975	Negative	433.23	152.99	434.241	C21H39O7P	[M-H]-	PA(18:2/0:0)	Lipids	Glycerol ester	-	120580	153130	77457	76311	72644
HJN055	Negative	435.13	273.08	436.136	C21H24O10	[M-H]-	Dihydrocharcone-4'-O-glucoside	Flavonoids	Chalcones	-	4412650	5168650	4043300	4420200	4267800
Lmfn004093	Negative	435.13	315.09	436.137	C21H24O10	[M-H]-	Phloretin-4'-O-glucoside (Trilobatin)	Flavonoids	Chalcones	4192-90-9	513730	559060	508730	758350	485920
mws2118	Negative	435.13	166.7	436.137	C21H24O10	[M-H]-	Phloretin-2'-O-glucoside (Phlorizin)	Flavonoids	Chalcones	60-81-1	3276800	4076150	3004600	3418700	3919400
Lmhp008273	Positive	438.26	297.24	437.254	C20H40NO7P	[M+H]+	LysoPE 15:1(2n isomer)	Lipids	LPE	-	9708.15	5086.1	5840.3	6312	5969.8
Lmhp008440	Positive	438.26	297.24	437.254	C20H40NO7P	[M+H]+	LysoPE 15:1	Lipids	LPE	-	16529.5	14858.5	12741	15432	15584
MWSslk201	Negative	437.14	59.01	438.153	C21H26O10	[M-H]-	Sec-O-Glucosylhamaudol	Others	Others	80681-44-3	33800	43637	32359	37883	21882
Lmhp009187	Positive	440.28	299.26	439.27	C20H42NO7P	[M+H]+	LysoPE 15:0	Lipids	LPE	-	27658.5	30859	31064	28658	30023
Lmhp008885	Positive	440.28	299.26	439.27	C20H42NO7P	[M+H]+	LysoPE 15:0(2n isomer)	Lipids	LPE	-	11080	10434.8	15521	11634	10931
Lmqp012453	Positive	441.37	191.18	440.365	C30H48O2	[M+H]+	Ursolaldehyde	Terpenoids	Triterpene	-	94021	124445	101990	103220	112170
HJN063	Negative	441.3	150.03	442.308	C28H42O4	[M-H]-	Litchtocotrienol F	Others	Others	-	400015	792885	555670	629650	582620
pmp000438	Positive	443.39	425.38	442.381	C30H50O2	[M+H]+	Betulin	Terpenoids	Triterpene	473-98-3	199790	340065	237790	259320	262340
Hmbp006861	Positive	445.15	177.05	444.142	C23H24O9	[M+H]+	1,2-O-Diferuloylglycerol	Phenolic acids	Phenolic acids	-	28755.5	28396	28992	27830	29513
HJN042	Negative	443.19	281.14	444.199	C21H32O10	[M-H]-	Litchiol A	Others	Others	-	711585	496080	491010	481920	565840
pme1014	Positive	445.3	341.3	444.303	C31H40O2	[M+H]+	Menatetrenone (Vitamin K2)	Others	Vitamin	11032-49-8	69919	59140	99187	90191	91365
HJN060	Negative	443.31	165.06	444.323	C28H44O4	[M-H]-	Litchtocotrienol C	Others	Others	-	6026.75	3479.45	4381.4	5918.6	4954.7
pmp000573	Positive	447.13	285.08	446.121	C22H22O10	[M+H]+	Acacetin-7-O-galactoside	Flavonoids	Flavones	-	13656	18665	12415	17452	14273
pmb1283	Positive	448.1	163.5	447.215	C18H33N5O6S	[M+H]+	L-Glutaminyl-L-valyl-L-valyl-L-cysteine	Amino acids and derivatives	Amino acids and derivatives	-	10622.5	7726.6	11587	11787	16856
pme2459	Positive	449.11	287.2	448.101	C21H20O11	[M+H]+	Luteolin-7-O-glucoside (Cynaroside)	Flavonoids	Flavones	1268798	1108630	2327300	1673900	1548000	1275900
Lmsp004915	Positive	449.11	287.06	448.101	C21H20O11	[M+H]+	Aureusidin-4-O-glucoside	Flavonoids	Aurones	-	4367100	8798550	5206000	5516600	6139500
Lmwp003442	Positive	449.11	287.06	448.101	C21H20O11	[M+H]+	Amoenin	Flavonoids	Flavonols	-	336590	560470	355190	283710	306870
pmn001716	Negative	447.09	285.04	448.101	C21H20O11	[M-H]-	Carthamone	Flavonoids	Chalcones	86579-00-2	2223450	4783100	3262500	2941800	2681000
MWSHY0132	Positive	449.11	303.05	448.101	C21H20O11	[M+H]+	Quercetin-3-O-rhamnoside(Quercitrin)	Flavonoids	Flavonols	522-12-3	99917	92941	139250	125720	151000
MWSHY0136	Positive	449.11	287.06	448.101	C21H20O11	[M+H]+	Kaempferol-3-O-glucoside (Astragalin)*	Flavonoids	Flavonols	480-10-4	3987600	8666100	5460400	6090600	6629700
Hmpp003270	Positive	449.11	287.05	448.101	C21H20O11	[M+H]+	Luteolin-4'-O-glucoside*	Flavonoids	Flavones	6920-38-3	581810	1743900	1204600	1189500	1012900
Lmlp003531	Positive	449.11	287.06	448.101	C21H20O11	[M+H]+	Luteolin-3'-O-glucoside*	Flavonoids	Flavones	5154-41-6	545075	1644900	1060300	1057600	1014300
mws0089	Negative	447.09	285.04	448.101	C21H20O11	[M-H]-	Kaempferol-7-O-glucoside*	Flavonoids	Flavonols	16290-07-6	3088950	4500700	4475800	4259000	4087900
Xmyp005654	Positive	449.11	287.06	448.101	C21H20O11	[M+H]+	Kaempferol-4'-O-glucoside*	Flavonoids	Flavonols	-	3969650	8686700	5868700	6490800	6393300
mws0913	Negative	447.09	285	448.101	C21H20O11	[M-H]-	Kaempferol-3-O-galactoside (Trifolin)*	Flavonoids	Flavonols	23627-87-4	2752600	4952550	3965300	3446500	3927800
MWS20145	Positive	451.12	289.07	450.116	C21H22O11	[M+H]+	eriodictyol 7-O-β-D-glucopyranoside	Flavonoids	Flavanones	-	142540	296445	202800	213660	208650
HJN086	Negative	449.11	287.06	450.116	C21H22O11	[M-H]-	Eriodictyol-3'-O-glucoside	Flavonoids	Flavanones	-	713975	2052500	1367900	1416900	1319700
pmb3023	Negative	449.11	287	450.116	C21H22O11	[M-H]-	Eriodictyol-8-C-glucoside	Flavonoids	Flavanones	1023271-51-3	446460	477185	380900	552200	402140
Lmtn002796	Negative	449.1	287.05	450.116	C21H22O11	[M-H]-	Aromadendrin-7-O-glucoside	Flavonoids	Flavanonols	28189-90-4	634805	934380	724750	574240	664820
mws0057	Positive	451.12	289	450.116	C21H22O11	[M+H]+	Eriodictyol-7-O-glucoside	Flavonoids	Flavanones	38965-51-4	61373	93666	77078	51391	104320
Lmlp005236	Positive	451.12	289.08	450.116	C21H22O11	[M+H]+	Dihydrokaempferol-3-O-glucoside	Flavonoids	Flavanonols	1049-08-8	88986	145620	170720	140380	106530
Cmxp003975	Positive	451.12	289.07	450.116	C21H22O11	[M+H]+	Okanin-4'-O-glucoside(Marein)	Flavonoids	Chalcones	535-96-6	56030	153810	121550	98135	74310
mws1361	Negative	449.11	151	450.116	C21H22O11	[M-H]-	Taxifolin-3-O-rhamnoside (Astilbin)	Flavonoids	Flavanonols	29838-67-3	64108.5	169100	94412	144170	97617
Lmmn004625	Negative	449.11	287.06	450.116	C21H22O11	[M-H]-	Dihydrokaempferol-7-O-glucoside	Flavonoids	Flavanonols	-	753605	2260150	1514000	1364800	1500900
MWSmce674	Positive	451.36	89.06	450.35	C31H46O2	[M+H]+	Phylloquinone (Vitamin K1)	Others	Vitamin	84-80-0	7413.2	8053.75	6378.3	6229.7	6506.5
Lmhp008763	Positive	452.28	311.26	451.27	C21H42NO7P	[M+H]+	LysoPE 16:1(2n isomer)	Lipids	LPE	-	228350	219470	218390	213230	210290
pmn001417	Negative	451.1	341.06	452.111	C24H20O9	[M-H]-	Cinchonain Ic	Flavonoids	Flavanols	85081-22-7	693670	777905	669790	610050	686490
HJN041	Negative	451.12	289.07	452.131	C21H24O11	[M-H]-	Epicatechin glucoside	Flavonoids	Flavanols	-	854600	1239700	708200	765460	810820
Zmdn002049	Negative	451.13	289.07	452.132	C21H24O11	[M-H]-	Epicatechin-4'-O-β-D-glucopyranoside*	Flavonoids	Flavanols	-	119180	207100	135250	127240	163390
Lmsn004797	Negative	451.12	167.03	452.132	C21H24O11	[M-H]-	3-Hydroxyphloretin-4'-O-glucoside	Flavonoids	Chalcones	-	73077	67212	73967	66126	58546
Zmdn002353	Negative	451.13	289.07	452.132	C21H24O11	[M-H]-	Epicatechin-6-C-β-D-glucopyranoside*	Flavonoids	Flavanols	-	114044	213570	135560	147300	129300
Zmdn002400	Negative	451.13	289.07	452.132	C21H24O11	[M-H]-	Epicatechin-3'-O-β-D-glucopyranoside*	Flavonoids	Flavanols	-	131500	235445	127890	145500	141300
pmd0160	Positive	454.29	313.27	453.286	C21H44NO7P	[M+H]+	LysoPE 16:0(2n isomer)	Lipids	LPE	-	224830	174530	229550	245880	249820
pmb0876	Positive	454.29	313.27	453.286	C21H44NO7P	[M+H]+	LysoPE 16:0	Lipids	LPE	53862-35-4	1258850	1037715	1205400	1277100	1229400
Lmzn006795	Negative	453.34	453.34	454.345	C30H46O3	[M-H]-	Ursonic acid	Terpenoids	Triterpene	6246-46-4	32788	51966	37051	36523	40674
Lmzn006829	Negative	453.34	453.34	454.345	C30H46O3	[M-H]-	3-Ketoursolic acid	Terpenoids	Triterpene	-	274040	189630	189090	191560	217020
Lmzn106829	Negative	453.34	453.34	454.345	C30H46O3	[M-H]-	Betulonic acid	Terpenoids	Triterpene	4481-62-3	27101.5	42535.5	36396	36632	36921
Lmmn009550	Negative	453.34	453.34	454.345	C30H46O3	[M-H]-	Mangiferonic acid	Terpenoids	Triterpene	13878-90-5	256375	195520	170380	195330	209820
Lmzn206829	Negative	453.34	453.34	454.345	C30H46O3	[M-H]-	Oleanonic acid	Terpenoids	Triterpene	17990-42-0	240990	179215	168820	177440	186090
Lmyn012771	Negative	453.34	453.34	454.345	C30H46O3	[M-H]-	Moronic acid	Terpenoids	Triterpene	6713-27-5	267840	182050	170870	196600	203810
GQ512004	Positive	456.25	310.21	455.242	C25H33N3O5	[M+H]+	N1-Dihydrocaffeoyl-N10-coumaroylspermidine	Alkaloids	Phenolamine	-	15174	15911.5	8683.5	5062.8	10146
MWS5083	Negative	455.1	96.97	456.105	C17H21N4O9P	[M-H]-	Flavin Single Nucleotide(FMN)	Nucleotides and derivatives	Nucleotides and derivatives	6184-17-4	47191.5	68264	68718	54769	52522
pmn001700	Negative	455.35	455.35	456.36	C30H48O3	[M-H]-	24,30-Dihydroxy-12(13)-enolupinol	Terpenoids	Triterpene	-	1636200	1386150	1406200	1653800	1469300
MWSmce052	Negative	455.36	455.36	456.36	C30H48O3	[M-H]-	3-Epiursolic acid	Terpenoids	Triterpene	989-30-0	27451	29820	32166	32125	43515
HJN110	Negative	455.36	455.36	456.36	C30H48O3	[M-H]-	Betulinic acid	Terpenoids	Triterpene	472-15-1	131607	120680	110590	108010	113330
Lmmn009170	Negative	455.35	455.35	456.36	C30H48O3	[M-H]-	Mangiferolic acid	Terpenoids	Triterpene	4184-34-3	1886950	1497650	1519200	1730500	1456200
mws4053	Negative	455.35	455.35	456.36	C30H48O3	[M-H]-	Ursolic acid	Terpenoids	Triterpene	77-52-1	107864	242245	176230	201100	197720
pmb0464	Positive	458.1	116.3	457.143	C16H27NO14	[M+H]+	L-Aspartic acid-O-diglucoside	Amino acids and derivatives	Amino acids and derivatives	-	1183905	723810	718820	880300	862370
HJN061	Negative	457.3	425.27	458.303	C28H42O5	[M-H]-	Litchtocotrienol G	Others	Others	-	35120	64721	39205	42340	44610
HJN059	Negative	459.31	150.03	460.318	C28H44O5	[M-H]-	Litchtocotrienol B	Others	Others	-	1304655	2172100	1427200	1484300	1457400
MWSHY0121	Positive	463.09	287.06	462.08	C21H18O12	[M+H]+	Luteolin 7-O-glucuronide	Flavonoids	Flavones	29741-10-4	30461.5	26351.5	25742	19272	19212
Lmmp003767	Positive	463.09	287.05	462.08	C21H18O12	[M+H]+	Kaempferol-7-O-glucuronide	Flavonoids	Flavonols	-	4300750	4852000	4333200	4455100	3863300
Lmzn001894	Negative	461.07	285.04	462.08	C21H18O12	[M-H]-	Kaempferol-3-O-glucuronide	Flavonoids	Flavonols	22688-78-4	57967.5	36497.5	35961	25528	18333
MWSHY0035	Positive	463.09	287.06	462.08	C21H18O12	[M+H]+	Scutellarein-7-O-glucuronide (Scutellarin)	Flavonoids	Flavones	27740-01-8	21444	21502	22544	34884	25694
Lmmp002795	Positive	463.12	301.07	462.115	C22H22O11	[M+H]+	Pratensein-7-O-glucoside	Flavonoids	Isoflavones	36191-03-4	56861	121645	80363	83995	91949
Lmjp003655	Positive	463.12	301.08	462.116	C22H22O11	[M+H]+	6-C-MethylKaempferol-3-glucoside	Flavonoids	Flavones	-	2171300	6885900	4249000	4390100	4247000
pmb3012	Negative	461.11	299.2	462.116	C22H22O11	[M-H]-	Chrysoeriol-7-O-glucoside	Flavonoids	Flavones	19993-32-9	116235	310215	211510	201300	225370
Zmgp004060	Positive	463.12	301.07	462.116	C22H22O11	[M+H]+	paratensein-7-O-glucoside	Flavonoids	Flavones	-	2142850	6553500	4198300	4415100	4219500
Hmmp004965	Positive	463.12	301.07	462.116	C22H22O11	[M+H]+	Diosmetin-7-O-glucoside*	Flavonoids	Flavanones	20126-59-4	2040500	6507800	3838800	3656300	3468500
Lmpn006208	Negative	461.11	315.05	462.116	C22H22O11	[M-H]-	8-Methoxykaempferol-7-O-rhamnoside	Flavonoids	Flavonols	-	503560	644850	470040	457120	518190
pmb2999	Negative	461.11	299.1	462.116	C22H22O11	[M-H]-	Chrysoeriol-5-O-glucoside	Flavonoids	Flavones	-	13950.5	16000	17144	22117	21837
pmp000579	Positive	463.12	301.07	462.116	C22H22O11	[M+H]+	Diosmetin-7-O-galactoside*	Flavonoids	Flavanones	-	2218050	6593900	3820000	4068200	3982800
MWSslk013	Positive	463.12	301.09	462.116	C22H22O11	[M+H]+	Tectoridin	Flavonoids	Isoflavones	611-40-5	2494750	7743300	4082500	4878800	4520600
MWSslk237	Positive	463.13	301.09	462.116	C22H22O11	[M+H]+	Homoplantaginin	Flavonoids	Other Flavonoids	17680-84-1	2449800	7014700	4512700	4520300	4653100
Cmyp002064	Positive	463.12	301.08	462.116	C22H22O11	[M+H]+	Yuanhuanin	Flavonoids	Flavones	83133-14-6	211025	601970	383050	393580	327120
Lmdp004307	Positive	463.16	301.11	462.152	C23H26O10	[M+H]+	Farrerol-7-O-glucoside	Flavonoids	Flavanones	885044-12-2	68732.5	130821	83822	93044	87773
MWSHY0046	Positive	465.1	303.05	464.095	C21H20O12	[M+H]+	Isoquercitrin	Flavonoids	Flavonols	21637-25-2	961975	1697300	1106600	1379000	1235200
Hmcn001884	Negative	463.09	301.03	464.095	C21H20O12	[M-H]-	6-Hydroxyluteolin 5-glucoside	Flavonoids	Flavones	-	647165	1095680	1076800	894360	1051100
mws0061	Negative	463.09	300	464.095	C21H20O12	[M-H]-	Quercetin-3-O-galactoside (Hyperin)	Flavonoids	Flavonols	482-36-0	1155895	1739950	1398700	1353100	1861400
mws0856	Negative	463.09	301	464.095	C21H20O12	[M-H]-	Quercetin-4'-O-glucoside (Spiraeoside)*	Flavonoids	Flavonols	20229-56-5	804290	929695	899080	963440	1001200
pmp001309	Positive	465.1	303.1	464.095	C21H20O12	[M+H]+	6-Hydroxykaempferol-7-O-glucoside	Flavonoids	Flavonols	-	6501500	7278300	4188500	4352300	4222100
Smgp004575	Positive	465.1	303.05	464.095	C21H20O12	[M+H]+	Quercetin-5-O-β-D-glucoside	Flavonoids	Flavonols	-	1074300	1879350	1125200	1428500	1508400
Zmhp004034	Positive	465.1	303.05	464.095	C21H20O12	[M+H]+	Rhodiolgin	Flavonoids	Flavonols	94696-39-6	523190	369380	378770	247690	186570
Lmdp003286	Positive	465.1	303.06	464.095	C21H20O12	[M+H]+	Isohyperoside	Flavonoids	Flavonols	35589-21-0	1158750	2229050	1581700	1930900	1508600
mws0091	Negative	463.09	300.03	464.095	C21H20O12	[M-H]-	Quercetin-3-O-glucoside (Isoquercitrin)*	Flavonoids	Flavonols	482-35-9	598785	1438850	962470	1100400	994060
mws1329	Negative	463.09	300.7	464.095	C21H20O12	[M-H]-	Quercetin-7-O-glucoside*	Flavonoids	Flavonols	491-50-9	560900	770235	621270	683430	683860
Lmzp002365	Positive	465.14	303.09	464.131	C22H24O11	[M+H]+	Hesperetin-7-O-glucoside	Flavonoids	Flavanones	31712-49-9	731810	1048870	966950	970410	979110
pme1598	Negative	463.12	301	464.132	C22H24O11	[M-H]-	Hesperetin-5-O-glucoside	Flavonoids	Flavanones	69651-80-5	635580	870690	833220	877840	976630
Lmhp009769	Positive	466.29	325.27	465.286	C22H44NO7P	[M+H]+	LysoPE 17:1	Lipids	LPE	-	24650	16059	20610	18214	21610
Lmhp009464	Positive	466.29	325.27	465.286	C22H44NO7P	[M+H]+	LysoPE 17:1(2n isomer)	Lipids	LPE	-	133150	80785.5	106050	97159	101140
Lmhp010162	Positive	468.31	327.29	467.301	C22H46NO7P	[M+H]+	LysoPE 17:0	Lipids	LPE	-	3879.45	4287.55	5591.7	5816.1	5515
pmd0130	Positive	468.31	184.07	467.301	C22H46NO7P	[M+H]+	LysoPC 14:0	Lipids	LPC	20559-16-4	27780.5	28565.5	27543	29462	25932
Hmmp002121	Positive	469.12	317.08	468.113	C23H16O11	[M+H]+	Isorhamnetin-3-O-gallate	Flavonoids	Flavonols	-	855990	538630	607750	710990	704490
MWSmce446	Positive	469.17	307.12	468.163	C22H28O11	[M+H]+	Cimifugin-7-O-glucoside	Others	Others	80681-45-4	408660	173150	389340	350560	300920
Hmjn008136	Negative	469.33	469.33	470.34	C30H46O4	[M-H]-	Camaldulenic acid	Terpenoids	Triterpene	71850-15-2	47939	307080	167180	153730	170800
Zmcn009787	Negative	469.33	439.32	470.34	C30H46O4	[M-H]-	Hederagonic acid	Terpenoids	Triterpene	466-01-3	6862	6104.25	4712.9	5776.4	5305.8
pmn001704	Negative	469.33	423.33	470.34	C30H46O4	[M-H]-	2,3-Dihydroxy 5(6),12(13)diene ursolic acid	Terpenoids	Triterpene	-	20574.5	13313	16305	15170	13602
pmp000441	Positive	471.35	453.34	470.34	C30H46O4	[M+H]+	11-Keto-ursolic acid	Terpenoids	Triterpene	105870-59-5	41655.5	26889.5	26032	35472	31872
Lmzn006582	Negative	469.34	469.34	470.34	C30H46O4	[M-H]-	Colubrinic acid	Terpenoids	Triterpene	-	33685	73858.5	47861	51145	53427
Lmsn012627	Negative	469.33	423.33	470.34	C30H46O4	[M-H]-	2α,3α-Dihydroxyurs-12,18-dien-28-oic acid	Terpenoids	Triterpene	-	22179.5	13268	15352	15864	15020
Lmmn009932	Negative	469.37	469.37	470.376	C31H50O3	[M-H]-	Ambolic acid	Terpenoids	Triterpene	13878-93-8	22081.5	30655	20050	21476	28246
Lmzn006169	Negative	471.35	471.35	472.355	C30H48O4	[M-H]-	Pomolic acid	Terpenoids	Triterpene	13849-91-7	201910	339260	252090	252940	230140
Hmbn005207	Negative	471.35	471.35	472.355	C30H48O4	[M-H]-	Hederagenin	Terpenoids	Triterpene	465-99-6	254180	440915	280190	258810	293670
mws1610	Negative	471.35	471.35	472.355	C30H48O4	[M-H]-	Maslinic acid	Terpenoids	Triterpene	4373-41-5	63323	93209.5	74710	74490	77373
Zmpn008194	Negative	471.35	471.35	472.355	C30H48O4	[M-H]-	Corosolic acid	Terpenoids	Triterpene	4547-24-4	45694	110828	85157	72034	111120
pmb1912	Positive	474.17	327	473.166	C20H23N7O7	[M+H]+	10-Formyltetrahydrofolic Acid	Alkaloids	Alkaloids	2800-34-2	2081250	1974850	1536500	1677500	1800700
MWSmce621	Negative	473.07	149.01	474.08	C22H18O12	[M-H]-	Cichoric Acid	Phenolic acids	Phenolic acids	6537-80-0	18405	17035.5	20935	19123	30341
HJN064	Negative	473.32	277.22	474.334	C29H46O5	[M-H]-	Litchtocotrienol D	Others	Others	-	31042.5	49519.5	32524	21931	30535
Lmhp008589	Positive	476.28	335.26	475.27	C23H42NO7P	[M+H]+	LysoPE 18:3(2n isomer)	Lipids	LPE	-	7441000	6199000	6447800	6636600	6559000
Lmhp008801	Positive	476.28	335.26	475.27	C23H42NO7P	[M+H]+	LysoPE 18:3	Lipids	LPE	-	688695	611480	818500	823620	808290
pmn001641	Negative	475.09	300	476.095	C22H20O12	[M-H]-	Kaempferide-3-O-glucuronide	Flavonoids	Flavonols	-	8648.25	10277.9	15758	7158.4	8070
pmp000583	Positive	477.1	301.07	476.095	C22H20O12	[M+H]+	Diosmetin-7-O-glucuronide	Flavonoids	Flavanones	35110-20-4	107824	123965	138150	96038	128490
HJAP056	Positive	477.14	315.1	476.131	C23H24O11	[M+H]+	Dihydroxy-dimethoxyflavone-7-O-glucoside*	Flavonoids	Flavones	-	87724	98785	82202	96831	91975
pmp000172	Positive	477.14	315.08	476.132	C23H24O11	[M+H]+	5,2'-Dihydroxy-7,8-dimethoxyflavone glycosides*	Flavonoids	Flavones	-	67800	71594	65140	71907	57663
pmb0874	Positive	478.29	337.27	477.286	C23H44NO7P	[M+H]+	LysoPE 18:2(2n isomer)	Lipids	LPE	-	1405250	1210250	1308800	1299700	1322600
pmb0881	Positive	478.29	337.27	477.286	C23H44NO7P	[M+H]+	LysoPE 18:2	Lipids	LPE	-	88027.5	73709	101480	106520	93436
Lmfn003760	Negative	477.07	301.04	478.075	C21H18O13	[M-H]-	Quercetin-4'-O-glucuronide	Flavonoids	Flavonols	201463-36-7	24577	26010.5	13488	20672	22638
Lmmp003783	Positive	479.09	303.05	478.075	C21H18O13	[M+H]+	Quercetin-3-O-glucuronide	Flavonoids	Flavonols	22688-79-5	20930500	30276500	24106000	25010000	22161000
Lmcp003788	Positive	479.12	317.06	478.111	C22H22O12	[M+H]+	Isotamarixin	Flavonoids	Flavonols	-	114640	122830	55978	98513	112100
Lmsn004090	Negative	477.1	169.01	478.111	C22H22O12	[M-H]-	1-O-Galloyl-3-O-p-Coumaroyl-β-D-glucose*	Phenolic acids	Phenolic acids	-	15170	27103	26204	22880	17207
Lmsn004162	Negative	477.1	169.01	478.111	C22H22O12	[M-H]-	1-O-Galloyl-2-O-p-Coumaroyl-β-D-glucose*	Phenolic acids	Phenolic acids	94356-18-0	47064	53395.5	54861	37233	39049
Lmjp003295	Positive	479.12	317.07	478.111	C22H22O12	[M+H]+	6-Methoxykaempferol-3-O-glucoside	Flavonoids	Flavonols	63422-27-5	364170	702365	516190	430170	643080
Hmcp002207	Positive	479.12	317.06	478.111	C22H22O12	[M+H]+	Isorhamnetin-7-O-glucoside (Brassicin)*	Flavonoids	Flavonols	6743-96-0	265855	635490	397180	377790	411430
Lmjp003044	Positive	479.12	317.06	478.111	C22H22O12	[M+H]+	Isorhamnetin-3-O-Glucoside*	Flavonoids	Flavonols	5041-82-7	280175	547910	387800	385620	396460
Lmjp002906	Positive	479.12	317.07	478.111	C22H22O12	[M+H]+	Rhamnetin-3-O-Glucoside*	Flavonoids	Flavonols	27875-34-9	318220	528575	351560	347810	314270
Zmhn002764	Negative	477.11	323.07	478.111	C22H22O12	[M-H]-	4-O-(6'-O-Glucosylcaffeoyl)-3,4-dihydroxybenzoic acid	Phenolic acids	Phenolic acids	-	130269	123900	133400	129480	128410
Hmgp002148	Positive	479.12	317.06	478.112	C22H22O12	[M+H]+	Nepetin-7-O-alloside*	Flavonoids	Flavones	-	330690	576360	337560	428180	346020
Hmgp002036	Positive	479.12	317.06	478.112	C22H22O12	[M+H]+	Nepetin-7-O-glucoside*	Flavonoids	Flavones	569-90-4	313445	567275	441420	446250	534780
mws1454	Negative	477.14	315	478.148	C23H26O11	[M-H]-	Persicoside	Flavonoids	Flavanones	28978-03-2	68382.5	129845	115710	100430	127660
mws0289	Positive	480.31	339.29	479.301	C23H46NO7P	[M+H]+	LysoPE 18:1	Lipids	LPE	89576-29-4	1423300	667760	952630	1165600	1081400
pmb0856	Positive	480.31	339.29	479.301	C23H46NO7P	[M+H]+	LysoPE 18:1(2n isomer)	Lipids	LPE	-	11246000	6839900	8062000	8380400	8165900
pmb2260	Positive	480.31	184.07	479.301	C23H46NO7P	[M+H]+	LysoPC 15:1	Lipids	LPC	-	53904.5	55194.5	52729	46882	53606
Lmpp003465	Positive	481.1	319.04	480.09	C21H20O13	[M+H]+	Myricetin-3-O-glucoside	Flavonoids	Flavonols	19833-12-6	21557.5	22959.5	33312	15671	28876
pmb0880	Positive	482.32	341.31	481.317	C23H48NO7P	[M+H]+	LysoPE 18:0(2n isomer)	Lipids	LPE	-	13906	8421.75	10082	11623	10987
pmb0883	Positive	482.32	341.31	481.317	C23H48NO7P	[M+H]+	LysoPE 18:0	Lipids	LPE	69747-55-3	12079.5	7405.85	12749	13663	13166
Lmhp009129	Positive	482.32	184.07	481.317	C23H48NO7P	[M+H]+	LysoPC 15:0(2n isomer)	Lipids	LPC	-	86699.5	90376	103340	102330	98351
pmb2319	Positive	482.32	184.07	481.317	C23H48NO7P	[M+H]+	LysoPC 15:0	Lipids	LPC	108273-89-8	55495.5	63252.5	66652	72417	64012
HJN104	Negative	481.14	319.08	482.105	C21H22O13	[M-H]-	Dihydromyricetin-3-O-glucoside	Flavonoids	Flavanonols	-	76718.5	140758	104020	87301	83934
pmb3072	Negative	481.14	319.3	482.142	C22H26O12	[M-H]-	3-O-p-Coumaroylshikimic acid-O-glucoside	Phenolic acids	Phenolic acids	-	166385	269575	186860	189400	209180
pmb3066	Negative	481.14	319.2	482.142	C22H26O12	[M-H]-	5-O-p-Coumaroylshikimic acid O-glucoside	Phenolic acids	Phenolic acids	-	15580	37194.5	28902	23162	29036
Hmyn007081	Negative	481.25	245.04	482.262	C22H43O9P	[M-H]-	LysoPG 16:1	Lipids	Glycerol ester	-	19690.2	21470	19322	19262	15110
Hmyn007168	Negative	483.27	255.23	484.278	C22H45O9P	[M-H]-	LysoPG 16:0	Lipids	Glycerol ester	-	5924400	4697250	3230200	5346400	6790000
Li512114	Negative	485.36	453.34	486.371	C31H50O4	[M-H]-	Corosolic Acid Methyl Ester	Terpenoids	Triterpene	4518-70-1	17048.5	8707.45	11799	11096	11522
Lmmn000214	Negative	487.17	341.11	488.174	C18H32O15	[M-H]-	Solatriose	Others	Saccharides and Alcohols	528-40-5	31756	36671	22176	18674	12825
pmn001591	Negative	487.34	469.3	488.35	C30H48O5	[M-H]-	Rutundic acid	Terpenoids	Triterpene	20137-37-5	62311.5	27741	39156	42043	42727
MWSmce394	Negative	487.34	469.33	488.35	C30H48O5	[M-H]-	Tormentic acid	Terpenoids	Triterpene	13850-16-3	91054.5	42335	59305	58761	62385
Hmhn007817	Negative	487.34	469.33	488.35	C30H48O5	[M-H]-	2α,3α-Dihydroxyursolic acid	Terpenoids	Triterpene	-	88580	38606	50515	58028	58054
pma1303	Positive	492.31	184.07	491.301	C24H46NO7P	[M+H]+	LysoPC 16:2	Lipids	LPC	-	10506.8	10170.7	11769	12242	11067
pmb0863	Positive	492.31	184.07	491.301	C24H46NO7P	[M+H]+	LysoPC 16:2(2n isomer)	Lipids	LPC	-	7162.4	13327.9	14559	15036	11660
pmb0736	Positive	493.13	331.08	492.127	C23H24O12	[M+H]+	Tricin-7-O-Glucoside	Flavonoids	Flavones	32769-01-0	65347.5	137420	99293	105330	112840
pmp001164	Positive	493.13	316.1	492.127	C23H24O12	[M+H]+	Iristectorin B	Flavonoids	Isoflavones	94396-09-5	30014.5	41688	31761	42827	26124
pmp000608	Positive	493.13	331.08	492.127	C23H24O12	[M+H]+	Aurantio-obtusin-6-O-Glucoside	Quinones	Anthraquinone	129025-96-3	64905	143340	115930	94451	106760
pmb3042	Negative	491.12	329.1	492.127	C23H24O12	[M-H]-	Tricin-5-O-Glucoside	Flavonoids	Flavones	32769-00-9	35701.5	31214.5	27269	21961	24645
Lmgp003546	Positive	493.13	331.08	492.127	C23H24O12	[M+H]+	4',5'-Dihydroxy-6,8-dimethoxyisoflavone-7-O-galactoside	Flavonoids	Isoflavones	-	67414.5	153660	90286	82222	126940
Lmgp004829	Positive	493.13	331.08	492.127	C23H24O12	[M+H]+	5,7,4'-Trihydroxy-6,8-dimethoxyisoflavone-7-O-galactoside	Flavonoids	Isoflavones	-	61961	123245	126470	97154	117810
Hmgp002238	Positive	493.14	331.08	492.128	C23H24O12	[M+H]+	Jaceosidin-7-O-Glucoside	Flavonoids	Flavones	25474-11-7	64419.5	134310	129940	116910	108170
HJN047	Negative	491.19	359.15	492.199	C25H32O10	[M-H]-	Schizandriside	Lignans and Coumarins	Lignans	71222-06-5	3321500	2391750	2427200	2514400	2957600
Lmmn003041	Negative	491.19	359.15	492.2	C25H32O10	[M-H]-	Isolariciresinol-9'-O-xyloside	Lignans and Coumarins	Lignans	97055-97-5	3361150	2323850	2790400	2963700	2755400
pmb0790	Positive	494.19	332.5	493.18	C20H31NO13	[M+H]+	Pyridoxine-5'-O-diglucoside	Others	Vitamin	-	9771	6444.1	8014.1	5096.4	6105.1
pmp001270	Positive	494.32	184.07	493.317	C24H48NO7P	[M+H]+	LysoPC 16:1	Lipids	LPC	76790-27-7	1438450	1612600	1456300	1512400	1512800
Lmhp008833	Positive	494.32	184.07	493.317	C24H48NO7P	[M+H]+	LysoPC 16:1(2n isomer)	Lipids	LPC	-	1438250	1582600	1495500	1438700	1454600
Zmln000668	Negative	493.12	169.01	494.127	C19H26O15	[M-H]-	Monogalloyl-diglucose	Phenolic acids	Phenolic acids	-	36302.5	59242.5	39513	40522	49323
HJN054	Negative	493.21	361.16	494.215	C25H34O10	[M-H]-	Secoisolariciresinol-9'-O-xyloside	Lignans and Coumarins	Lignans	-	56615	36972.5	39878	54534	54547
pmb0855	Positive	496.34	184.07	495.332	C24H50NO7P	[M+H]+	LysoPC 16:0	Lipids	LPC	17364-16-8	4086150	3957850	4473100	4339800	4491600
pmd0132	Positive	496.34	184.07	495.332	C24H50NO7P	[M+H]+	LysoPC 16:0(2n isomer)	Lipids	LPC	-	4015550	3725100	4205200	4338800	4240600
pma0170	Positive	498.26	177.05	497.253	C27H35N3O6	[M+H]+	N',N''-Diferuloylspermidine	Alkaloids	Phenolamine	-	35259.5	23315.5	30199	24098	36066
Lmhp008688	Positive	500.28	359.26	499.27	C25H42NO7P	[M+H]+	LysoPE 20:5	Lipids	LPE	-	2754	2515.7	1951.6	2400.1	2331.2
pmb3064	Negative	499.15	163.2	500.153	C22H28O13	[M-H]-	3-O-p-Coumaroylquinic acid-O-glucoside	Phenolic acids	Phenolic acids	-	14817	30511.5	18067	19645	24844
pmb3061	Negative	499.15	163.1	500.153	C22H28O13	[M-H]-	5-O-p-Coumaroylquinic acid O-glucoside	Phenolic acids	Phenolic acids	-	24897	34752	21943	22598	23725
Lmhp009349	Positive	502.29	361.27	501.286	C25H44NO7P	[M+H]+	LysoPE 20:4(2n isomer)	Lipids	LPE	-	10593.5	7112.35	8893.7	8446.6	8773.6
Lmhp010040	Positive	504.31	363.29	503.301	C25H46NO7P	[M+H]+	LysoPE 20:3	Lipids	LPE	-	2889.95	3889.65	2280.4	2989.4	4964.8
Lmhp009802	Positive	504.31	363.29	503.301	C25H46NO7P	[M+H]+	LysoPE 20:3(2n isomer)	Lipids	LPE	-	2923.45	3932.8	3947.8	4455.7	3883.1
pmn001642	Negative	503.08	459.1	504.09	C23H20O13	[M-H]-	Kaempferol-3-O-(2''-O-acetyl)glucuronide	Flavonoids	Flavonols	-	62880	108569	60356	76400	74534
HJAP135	Positive	505.12	257.08	504.126	C24H24O12	[M+H]+	Pinocembrin-7-O-(6''-O-malonyl)glucoside	Flavonoids	Flavanones	-	50041	132040	100740	102670	86836
pmb3000	Negative	503.12	341.1	504.127	C24H24O12	[M-H]-	Chrysoeriol-7-O-(6''-acetyl)glucoside	Flavonoids	Flavones	-	22275	16819	33662	28242	25326
MWS0442	Positive	527.16	365.1	504.169	C18H32O16	[M+Na]+	Maltotriose	Others	Saccharides and Alcohols	1109-28-0	153056	99184.5	124090	81847	141830
pme2125	Negative	503.16	179	504.169	C18H32O16	[M-H]-	Raffinose	Others	Saccharides and Alcohols	512-69-6	44257.5	31074.5	18559	22509	26851
Smpn009074	Negative	503.34	503.34	504.345	C30H48O6	[M-H]-	2α,3α,19α,23-tetrahydroxy-12-ursen-28-oic acid	Terpenoids	Triterpene	-	143896	34095	86386	78336	92021
Lmhp010757	Positive	506.32	365.31	505.317	C25H48NO7P	[M+H]+	LysoPE 20:2	Lipids	LPE	-	4637	5849.55	6573.4	6856.1	7372.3
Lmhp008718	Positive	506.32	184.07	505.317	C25H48NO7P	[M+H]+	LysoPC 17:2	Lipids	LPC	-	38661	50697.5	45743	53257	56852
Lmhp010514	Positive	506.32	365.31	505.317	C25H48NO7P	[M+H]+	LysoPE 20:2(2n isomer)	Lipids	LPE	-	35868	52351	42639	45007	41802
Lmhp009590	Positive	508.34	184.07	507.332	C25H50NO7P	[M+H]+	LysoPC 17:1	Lipids	LPC	-	63743	59194.5	75365	47641	49004
HJAP006	Positive	509.13	347.08	508.122	C23H24O13	[M+H]+	Syringetin-7-O-glucoside	Flavonoids	Flavonols	-	15373.4	42327.5	29218	20156	27391
Zmgp004436	Positive	509.13	347.08	508.122	C23H24O13	[M+H]+	okanin 4'-(6''-O-acetylglucoside)	Flavonoids	Chalcones	-	16812.5	33841.5	27458	20996	26825
Lmhp010515	Positive	510.36	184.07	509.348	C25H52NO7P	[M+H]+	LysoPC 17:0(2n isomer)	Lipids	LPC	-	40460	47580	51554	51956	48717
pmb2406	Positive	510.36	184.07	509.348	C25H52NO7P	[M+H]+	LysoPC 17:0	Lipids	LPC	50930-23-9	28309.5	36251.5	38657	38099	35708
Lmhp009773	Positive	515.32	261.22	514.314	C27H46O9	[M+H]+	1-α-Linolenoyl-glycerol-3-O-glucoside	Lipids	Glycerol ester	-	12951.9	13457	11226	17824	17605
Lmhp009526	Positive	515.32	261.22	514.314	C27H46O9	[M+H]+	2-α-Linolenoyl-glycerol-1-O-glucoside	Lipids	Glycerol ester	-	57240	84127	55777	69377	71199
Hmqp006235	Positive	516.3	184.07	515.297	C26H46NO7P	[M+H]+	LysoPC 18:4	Lipids	LPC	-	13877.5	18240	29730	28326	26255
Lmhp010334	Positive	517.34	263.24	516.33	C27H48O9	[M+H]+	2-Linoleoylglycerol-1-O-glucoside	Lipids	Glycerol ester	-	19779	26993	30676	25459	22953
pmb0865	Positive	518.32	184.07	517.317	C26H48NO7P	[M+H]+	LysoPC 18:3(2n isomer)	Lipids	LPC	-	331170	337775	425110	414550	420600
pmb0854	Positive	518.32	184.07	517.317	C26H48NO7P	[M+H]+	LysoPC 18:3	Lipids	LPC	-	2362950	2789650	2990600	3183200	3255000
pmp000194	Positive	519.11	271.05	518.106	C24H22O13	[M+H]+	6''-O-Malonylgenistin	Flavonoids	Isoflavones	51011-05-3	19789	31606	17075	15304	15089
pmp000530	Positive	519.19	357.13	518.179	C26H30O11	[M+H]+	Phellodendroside	Flavonoids	Flavanonols	40451-69-2	241975	207870	148970	259030	206230
pmp000531	Positive	519.19	357.13	518.179	C26H30O11	[M+H]+	Phellamurin	Flavonoids	Flavanonols	52589-11-4	101325	136335	99461	98507	107220
pmp001273	Positive	520.34	184.07	519.332	C26H50NO7P	[M+H]+	LysoPC 18:2	Lipids	LPC	-	12291500	12582000	16032000	16232000	16212000
pmp001251	Positive	520.34	184.07	519.332	C26H50NO7P	[M+H]+	LysoPC 18:2(2n isomer)	Lipids	LPC	-	996255	980575	1045900	1043600	1120900
Li512111	Negative	519.11	315.05	520.122	C24H24O13	[M-H]-	Isorhamnetin-3-O-(6''-acetylglucoside)	Flavonoids	Flavonols	-	187855	315450	235350	289400	214360
pmn001378	Negative	519.19	357.14	520.194	C26H32O11	[M-H]-	Pinoresinol-4-O-glucoside	Lignans and Coumarins	Lignans	41607-20-9	633845	998185	896390	974530	966310
Lmsp003655	Positive	521.2	131.05	520.194	C26H32O11	[M+H]+	Dehydrodiconiferyl alcohol-gamma'-O-glucoside	Phenolic acids	Phenolic acids	-	221435	336305	244120	242610	249610
Cmsp003083	Positive	521.2	131.05	520.194	C26H32O11	[M+H]+	Dehydrodiconiferyl alcohol-4-O-glucoside	Others	Others	107870-88-2	248840	337830	253130	256780	250660
Lmqn008024	Negative	520.27	153	521.275	C24H44NO9P	[M-H]-	PS(18:2)	Lipids	Glycerol ester	-	99476.5	165370	124170	96670	70294
pmp001281	Positive	522.36	184.07	521.348	C26H52NO7P	[M+H]+	LysoPC 18:1	Lipids	LPC	-	1390200	799540	1229200	1307400	1358700
Lmhp010190	Positive	522.36	184.07	521.348	C26H52NO7P	[M+H]+	LysoPC 18:1(2n isomer)	Lipids	LPC	-	23211500	13537000	17629000	16059000	17195000
pmb3041	Negative	521.09	329.2	522.101	C23H22O14	[M-H]-	Tricin-7-O-saccharic acid	Flavonoids	Flavones	-	252265	296145	315930	246130	258280
pmn001710	Negative	521.13	359.08	522.137	C24H26O13	[M-H]-	Rosmarinic acid-3'-O-glucoside	Phenolic acids	Phenolic acids	910028-78-3	319630	276115	418730	257820	360470
Cmsp005051	Positive	523.23	137.06	522.21	C26H34O11	[M+H]+	Isolariciresinol-9-O-glucoside	Lignans and Coumarins	Lignans	-	688590	795035	796670	796340	800220
Lmmn002274	Negative	521.2	359.15	522.21	C26H34O11	[M-H]-	Isolariciresinol-9'-O-glucoside	Lignans and Coumarins	Lignans	63358-12-3	2836200	2608650	2591000	2621500	2482100
Lmyn003971	Negative	521.2	359.15	522.21	C26H34O11	[M-H]-	Dihydrodehydrodiconiferyl alcohol-4-O-β-D-glucopyranoside	Lignans and Coumarins	Lignans	-	3144050	2809300	2705700	2952100	2997500
Hmln003754	Negative	521.2	359.15	522.21	C26H34O11	[M-H]-	Icariside E5	Others	Others	126176-79-2	84221.5	103271	77755	139170	127950
HJN083	Negative	521.2	359.15	522.211	C26H34O11	[M-H]-	Lariciresinol-4'-O-glucoside	Lignans and Coumarins	Lignans	143663-00-7	96690	100965	78850	69728	124170
pmd0136	Positive	524.37	184.07	523.364	C26H54NO7P	[M+H]+	LysoPC 18:0(2n isomer)	Lipids	LPC	-	79538	80121	82299	88514	83687
mws0126	Positive	524.37	184.07	523.364	C26H54NO7P	[M+H]+	LysoPC 18:0	Lipids	LPC	19420-57-6	196840	170495	253910	256330	241200
pmb0746	Positive	527.15	331.08	526.148	C27H26O11	[M+H]+	Tricin-4'-O-(guaiacylglycerol)ether	Flavonoids	Flavones	-	53714	94172	70289	71701	71321
Lmhp007840	Positive	534.36	184.07	533.348	C27H52NO7P	[M+H]+	LysoPC 19:2	Lipids	LPC	-	19731	22526	23237	23338	24972
Lmhp007598	Positive	534.36	184.07	533.348	C27H52NO7P	[M+H]+	LysoPC 19:2(2n isomer)	Lipids	LPC	-	23215	19952.8	35719	31657	30659
pmp000587	Positive	535.11	449.1	534.101	C24H22O14	[M+H]+	Luteolin-7-O-(6''-malonyl)glucoside	Flavonoids	Flavones	-	18012.5	30946.5	15136	15728	24436
Lmdp004892	Positive	535.11	287.05	534.101	C24H22O14	[M+H]+	Kaempferol-3-O-(6''-malonyl)galactoside	Flavonoids	Flavonols	-	69628	82891.5	55894	62339	51988
mws0092	Negative	533.2	371	534.21	C27H34O11	[M-H]-	Arctiin	Lignans and Coumarins	Lignans	20362-31-6	14322	29296.5	16837	14172	14789
Lmhp010908	Positive	536.37	184.07	535.364	C27H54NO7P	[M+H]+	LysoPC 19:1	Lipids	LPC	-	132335	147885	174350	153840	141670
Zmfn000481	Negative	535.04	323.03	536.044	C14H22N2O16P2	[M-H]-	Uridine-5'-Diphosphate-D-Xylose	Nucleotides and derivatives	Nucleotides and derivatives	626915	590535	698975	605420	586960	612180
pmn001375	Negative	535.18	373.13	536.189	C26H32O12	[M-H]-	1-Hydroxypinoresinol-1-O-Glucoside	Lignans and Coumarins	Lignans	81495-71-8	72167.5	178000	121500	102380	120390
pmb2228	Positive	538.39	184.07	537.379	C27H56NO7P	[M+H]+	LysoPC 19:0	Lipids	LPC	108273-88-7	149225	69897	67660	62621	62556
pmc0960	Positive	544.34	184.07	543.332	C28H50NO7P	[M+H]+	LysoPC 20:4	Lipids	LPC	-	11176.6	4162.65	4607.5	6597.8	8403.4
pmp001282	Positive	544.34	485.27	543.333	C28H50NO7P	[M+H]+	Propyl 2-(trimethylammonio)ethyl phosphate	Others	Others	-	1192200	652835	998670	1062800	1196800
Lmhp009890	Positive	546.36	184.07	545.348	C28H52NO7P	[M+H]+	LysoPC 20:3	Lipids	LPC	1199257-41-4	96330.5	172585	124910	138890	126430
pmd0146	Positive	548.37	184.07	547.364	C28H54NO7P	[M+H]+	LysoPC 20:2(2n isomer)	Lipids	LPC	-	138900	193360	187370	193380	191440
pmd0147	Positive	548.37	184.07	547.364	C28H54NO7P	[M+H]+	LysoPC 20:2	Lipids	LPC	-	21410	28279	39296	41476	40419
pmp000588	Positive	549.12	463.12	548.117	C25H24O14	[M+H]+	Diosmetin-7-O-(6''-malonyl)glucoside	Flavonoids	Flavanones	-	15946	62259.5	27155	34947	22420
pmb0608	Positive	549.12	301.4	548.117	C25H24O14	[M+H]+	Chrysoeriol-7-O-(6''-malonyl)glucoside	Flavonoids	Flavones	-	219600	663115	391710	424460	420450
Lmhp011549	Positive	550.39	184.07	549.379	C28H56NO7P	[M+H]+	LysoPC 20:1	Lipids	LPC	-	128890	147415	155790	151530	156750
HJAP007	Positive	551.14	347.08	550.132	C25H26O14	[M+H]+	Syringetin-3-O-(6''-Acetyl)glucoside	Flavonoids	Flavonols	-	6991.9	16542	12246	10442	10035
pmb2979	Negative	549.12	387.1	550.132	C25H26O14	[M-H]-	Hesperetin-7-O-(6''-malonyl)glucoside	Flavonoids	Flavanones	-	72388.5	75083.5	68668	63185	64222
Hmmn003659	Negative	549.12	345.06	550.132	C25H26O14	[M-H]-	Limocitrin-7-O-(6''-Acetyl)glucoside	Flavonoids	Flavonols	-	2866.1	15709	14039	7669.4	7880.4
HJN078	Negative	549.16	255.06	550.168	C26H30O13	[M-H]-	Pinocembrin-7-O-(2''-O-arabinosyl)glucoside	Flavonoids	Flavanones	-	14199.5	9568.35	14795	10242	8018
Hmln002355	Negative	549.2	387.15	550.204	C27H34O12	[M-H]-	5'-Methoxymatairesinoside	Lignans and Coumarins	Lignans	1691201-82-7	168835	167080	157940	159500	160950
pmn001371	Negative	549.2	387.15	550.205	C27H34O12	[M-H]-	Eucommin A	Lignans and Coumarins	Lignans	99633-12-2	166650	160395	125950	176550	159830
Lmsn006452	Negative	555.15	273.08	556.158	C28H28O12	[M-H]-	Phloretin-4'-O-(6''-Salicyloyl)glucoside	Flavonoids	Chalcones	-	75902.5	146495	113170	111370	124410
Hmyn007087	Negative	555.29	225	556.299	C25H49O11P	[M-H]-	LysoPI 16:0	Lipids	Glycerol ester	-	9029.15	17390	14086	13116	12732
pmn001397	Negative	557.13	405.1	558.137	C27H26O13	[M-H]-	2,3,5,4'-Tetrahydroxystilbene-2-O-(6'-gallic acyl)-D-glucoside	Others	Stilbene	-	21684.5	18925.4	16944	18928	25037
pmn001396	Negative	557.13	405.1	558.137	C27H26O13	[M-H]-	2,3,5,4'-Tetrahydroxystilbene-2-O-(3'-gallic acyl)-D-glucoside	Others	Stilbene	-	20829	14597	20433	17175	18578
HJN056	Negative	557.24	509.22	558.246	C30H38O10	[M-H]-	Sesquimarocanol B	Phenolic acids	Phenolic acids	-	3493300	3263650	3364800	3696700	3659400
pmb3032	Negative	561.12	329.1	562.132	C26H26O14	[M-H]-	Tricin-7-O-(2''-Malonyl)rhamnoside	Flavonoids	Flavones	-	6020.7	8828.35	6096	9501	7464.2
pmb3114	Negative	561.14	289.2	562.148	C30H26O11	[M-H]-	Epicatechin-epiafzelechin	Flavonoids	Flavanols	-	2069400	2246750	2438000	2285700	2367900
pmp000273	Positive	563.15	139.04	562.148	C30H26O11	[M+H]+	Gambiriin B3	Tannins	Tannin	76236-90-3	300415	217730	196900	185390	269540
Rfmb25702	Negative	561.2	357.13	562.205	C28H34O12	[M-H]-	Pinoresinol-4-O-(6''-acetyl)glucoside	Lignans and Coumarins	Lignans	-	25656	42805	18288	34135	22028
HJN076	Negative	563.18	255.07	564.184	C27H32O13	[M-H]-	Pinocembrin-7-O-neohesperidoside	Flavonoids	Flavanones	13241-31-1	980140	914505	774510	844980	883020
HJN079	Negative	563.18	255.07	564.184	C27H32O13	[M-H]-	Pinocembrin-7-O-rutinoside	Flavonoids	Flavanones	118985-31-2	946700	921375	639780	902620	634010
HJN077	Negative	563.29	145.03	564.293	C30H44O10	[M-H]-	Litchioside B	Terpenoids	Sesquiterpenoids	1246016-60-3	88293	161490	125990	132840	147050
pmb2922	Negative	565.05	323.1	566.055	C15H24N2O17P2	[M-H]-	Uridine 5'-diphospho-D-glucose	Nucleotides and derivatives	Nucleotides and derivatives	133-89-1	2836400	2640050	2405100	2746200	2733600
Lmtp004126	Positive	567.1	319.04	566.091	C24H22O16	[M+H]+	Myricetin-3-O-(6''-malony)glucoside	Flavonoids	Flavonols	-	17794	37767	27120	12774	17296
Lmsn007789	Negative	565.17	273.08	566.179	C30H30O11	[M-H]-	Phloretin-4'-O-(6''-Cinnamoyl)glucoside	Flavonoids	Chalcones	-	83303.5	120025	106020	101610	113010
HJN069	Negative	575.12	449.09	576.126	C30H24O12	[M-H]-	Tetrahydroxyflavan-(4α-8-epicatechin)	Flavonoids	Flavanols	-	10401500	12594500	12912000	13360000	13449000
HJN049	Negative	575.12	449.09	576.126	C30H24O12	[M-H]-	2α,3α-Epoxy-5,7,3',4'-tetrahydroxyflavan-(4β-8-catechin)*	Tannins	Proanthocyanidins	-	11045500	12083500	8510000	10496000	12673000
HJN053	Negative	575.12	449.09	576.126	C30H24O12	[M-H]-	2α,3α-Epoxy-5,7,3',4'-tetrahydroxyflavan-(4β-8-epicatechin)*	Tannins	Proanthocyanidins	-	12050000	14797000	10755000	9895000	13843000
pme0432	Negative	575.12	285.01	576.127	C30H24O12	[M-H]-	Procyanidin A2	Tannins	Proanthocyanidins	41743-41-3	29477000	29521500	31133000	28340000	31616000
pme0430	Negative	575.12	285	576.127	C30H24O12	[M-H]-	Procyanidin A1	Tannins	Proanthocyanidins	103883-03-0	172050	208670	176880	189470	167960
pme0436	Negative	577.14	407.1	578.142	C30H26O12	[M-H]-	Procyanidin B3	Tannins	Proanthocyanidins	23567-23-9	19928000	15779000	13495000	16877000	14806000
MWSHY0171	Positive	579.15	409.09	578.142	C30H26O12	[M+H]+	Procyanidin B2	Tannins	Proanthocyanidins	29106-49-8	19897000	19379500	17689000	18355000	19340000
mws0836	Negative	577.14	425.1	578.142	C30H26O12	[M-H]-	Procyanidin B1	Tannins	Proanthocyanidins	20315-25-7	410905	592750	449240	479350	501440
pmn001667	Negative	577.14	407.1	578.142	C30H26O12	[M-H]-	Procyanidin B4	Tannins	Proanthocyanidins	29106-51-2	24590500	20973000	20426000	18143000	27967000
Lmgp004474	Positive	579.17	271.06	578.164	C27H30O14	[M+H]+	Genistein-7-O-galactoside-rhamnose	Flavonoids	Isoflavones	-	357745	328175	336100	382770	392490
pme3227	Positive	579.17	433	578.164	C27H30O14	[M+H]+	Vitexin-2''-O-rhamnoside	Flavonoids	Flavonoid carbonoside	64820-99-1	303795	244345	275420	198050	259360
pme0368	Positive	579.17	271.01	578.164	C27H30O14	[M+H]+	Apigenin-7-O-rutinoside (Isorhoifolin)	Flavonoids	Flavones	552-57-8	4762800	4538200	3760000	3659800	3922800
mws0047	Positive	579.17	271.07	578.164	C27H30O14	[M+H]+	Apigenin-7-O-neohesperidoside (Rhoifolin)	Flavonoids	Flavones	17306-46-6	424355	352065	320780	309540	275860
pme2493	Positive	579.17	287.1	578.164	C27H30O14	[M+H]+	Kaempferol-3,7-O-dirhamnoside (Kaempferitrin)	Flavonoids	Flavonols	482-38-2	12000500	11135000	8476300	7915000	9260100
Lmlp007435	Positive	581.17	147.04	580.158	C30H28O12	[M+H]+	Isosalipurposide-6''-O-p-coumaric acid	Flavonoids	Chalcones	-	9263.15	17376	16422	15135	20296
pmp000275	Positive	581.17	139.04	580.158	C30H28O12	[M+H]+	Gambiriin A1	Tannins	Tannin	76250-49-2	198650	143156	149500	107700	132110
mws1066	Negative	579.17	271	580.179	C27H32O14	[M-H]-	Naringenin-7-O-Rutinoside(Narirutin)	Flavonoids	Flavanones	14259-46-2	290540	364015	399270	302850	362340
mws0046	Negative	579.17	271.06	580.179	C27H32O14	[M-H]-	Naringenin-7-O-Neohesperidoside(Naringin)	Flavonoids	Flavanones	10236-47-2	1021945	1206250	1250400	1108700	1233600
Zmhn001446	Negative	579.21	417.16	580.216	C28H36O13	[M-H]-	syringaresinol-4'-O-glucopyranosid	Lignans and Coumarins	Lignans	-	705535	388110	502670	493160	505340
Lmsn006753	Negative	581.17	273.08	582.174	C30H30O12	[M-H]-	Phloretin-4'-O-(6''-p-Coumaroyl)glucoside	Flavonoids	Chalcones	-	74499	125205	98580	107020	101650
MWSHY0038	Positive	583.2	275.09	582.195	C27H34O14	[M+H]+	Naringin Dihydrochalcone	Flavonoids	Chalcones	18916-17-1	48492.5	56011.5	41586	67237	75620
HJN057	Negative	583.35	183.1	584.356	C31H52O10	[M-H]-	Litchioside A	Terpenoids	Sesquiterpenoids	-	6571.75	12727.4	5484.2	10723	7142
Lmmp003672	Positive	593.17	441.11	592.158	C31H28O12	[M+H]+	8,8'-Methylenebiscatechin	Flavonoids	Flavanols	81555-08-0	669970	660775	539810	611950	666860
HJN074	Negative	591.15	289.07	592.158	C31H28O12	[M-H]-	Procyanidin A6	Tannins	Proanthocyanidins	-	1058205	849685	918830	996110	993830
pmp001288	Positive	593.19	285.1	592.179	C28H32O14	[M+H]+	Acacetin-7-O-rutinoside (Linarin)	Flavonoids	Flavones	480-36-4	16070.5	13106	8690	10240	17845
Smgp006499	Positive	595.14	287.05	594.137	C30H26O13	[M+H]+	Biondnoid I	Flavonoids	Flavonols	142750-32-1	139838	195205	170890	167870	186010
Hmjn004446	Negative	593.13	285.04	594.137	C30H26O13	[M-H]-	Luteolin-7-O-(6''-caffeoyl)rhamnoside	Flavonoids	Flavones	-	50653	106456	71389	68761	84905
pmb2586	Negative	593.13	285.6	594.137	C30H26O13	[M-H]-	Gallocatechin-(4α→8)-catechin	Flavonoids	Flavanols	-	123308	200930	193030	167050	154290
mws1290	Negative	593.13	285	594.137	C30H26O13	[M-H]-	Kaempferol-3-O-(6''-p-Coumaroyl)glucoside (Tiliroside)	Flavonoids	Flavonols	20316-62-5	412270	540910	430550	474820	497940
mws1073	Positive	595.17	457.2	594.158	C27H30O15	[M+H]+	Apigenin-6,8-di-C-glucoside (Vicenin-2)	Flavonoids	Flavonoid carbonoside	23666-13-9	540080	600200	457410	554300	503650
MWSslk254	Positive	595.17	287.06	594.158	C27H30O15	[M+H]+	Kaempferol-3-O-glucorhamnoside*	Flavonoids	Flavonols	40437-72-7	15003000	20517000	16795000	18594000	16371000
MWSHY0050	Positive	595.17	287.05	594.158	C27H30O15	[M+H]+	Kaempferol-3-O-rutinoside(Nicotiflorin)*	Flavonoids	Flavonols	17650-84-9	16486000	21197500	17640000	17106000	15780000
Hmcp001829	Positive	595.16	303.04	594.158	C27H30O15	[M+H]+	Quercetin-3,7-Di-O-rhamnoside	Flavonoids	Flavonols	28638-13-3	112842	80136	73758	82067	103370
pmp000593	Positive	595.17	449.1	594.158	C27H30O15	[M+H]+	Luteolin-7-O-rutinoside*	Flavonoids	Flavones	3563-98-2	5426700	8341700	6614400	6982500	6838400
Lmjp002867	Positive	595.17	287.05	594.158	C27H30O15	[M+H]+	Kaempferol-3-O-neohesperidoside*	Flavonoids	Flavonols	32602-81-6	17217000	21198500	16063000	15815000	18075000
pme1605	Negative	593.15	285	594.158	C27H30O15	[M-H]-	Kaempferol-3-O-robinobioside(Biorobin)	Flavonoids	Flavonols	17297-56-2	4959850	7537050	6133500	7175000	4556100
Lmsp004670	Positive	595.17	287.06	594.158	C27H30O15	[M+H]+	Kaempferol-3-O-glucoside-7-O-rhamnoside*	Flavonoids	Flavonols	-	15762500	18739500	16099000	19511000	18805000
pmp001079	Positive	595.17	449.1	594.158	C27H30O15	[M+H]+	Luteolin-7-O-neohesperidoside (Lonicerin)*	Flavonoids	Flavones	25694-72-8	3602050	6214550	5014300	5694200	4653900
pmp001106	Positive	595.17	577.16	594.158	C27H30O15	[M+H]+	Vitexin-2''-O-glucoside	Flavonoids	Flavonoid carbonoside	61360-94-9	72109	98653	61842	62482	60343
mws0791	Negative	593.19	285	594.195	C28H34O14	[M-H]-	Poncirin (Isosakuranetin-7-O-neohesperidoside)	Flavonoids	Flavanones	14941-08-3	153975	253540	192680	221250	173670
Lmtp004044	Positive	597.14	303.04	596.138	C26H28O16	[M+H]+	Quercetin-3-O-apiosyl(1→2)galactoside*	Flavonoids	Flavonols	-	45596	37964.5	17006	46740	41475
Lmjp002596	Positive	597.14	303.05	596.138	C26H28O16	[M+H]+	Quercetin-3-O-sambubioside*	Flavonoids	Flavonols	83048-35-5	39738	43151.5	24090	39072	53847
Hmmn004152	Negative	595.17	459.11	596.174	C27H32O15	[M-H]-	Neoeriocitrin	Flavonoids	Flavones	13241-32-2	47328.5	79845	61459	74613	62833
mws1519	Negative	595.17	287.06	596.174	C27H32O15	[M-H]-	Eriodictyol-7-O-Rutinoside (Eriocitrin)	Flavonoids	Flavanones	13463-28-0	257085	569245	410490	574330	507700
Lmqn000780	Negative	606.08	384.98	607.082	C17H27N3O17P2	[M-H]-	Uridine 5'-diphospho-N-acetylglucosamine	Nucleotides and derivatives	Nucleotides and derivatives	528-04-1	77053	61033	69012	69667	74066
pmb3002	Negative	607.17	299	608.174	C28H32O15	[M-H]-	Chrysoeriol-7-O-rutinoside	Flavonoids	Flavones	-	259345	472450	293230	470070	448720
pmp001080	Positive	609.18	301.07	608.174	C28H32O15	[M+H]+	Diosmetin-7-O-Neohesperidoside (Neodiosmin)	Flavonoids	Flavanones	38665-01-9	1116855	1616100	1474200	1512700	1286700
mws1661	Positive	609.18	301	608.174	C28H32O15	[M+H]+	Diosmetin-7-O-rutinoside (Diosmin)	Flavonoids	Flavanones	520-27-4	2517500	3701800	2251500	2398700	2741600
Hmgp002121	Positive	609.18	463.08	608.176	C31H28O13	[M+H]+	Hispidulin-7-O-(6''-O-p-Coumaroyl)Glucoside	Flavonoids	Flavones	-	157195	168955	173990	145920	133050
Lmmp003091	Positive	611.16	303.05	610.153	C27H30O16	[M+H]+	Quercetin-3-O-(4''-O-glucosyl)rhamnoside	Flavonoids	Flavonols	59262-54-3	1089800	1590000	1121200	1219500	1138200
Zmhp003716	Positive	611.16	303.05	610.153	C27H30O16	[M+H]+	Rhodionidin	Flavonoids	Flavonols	-	986065	861920	981550	550280	1023300
Zmhp005586	Positive	611.16	303.05	610.153	C27H30O16	[M+H]+	Rhodiosin	Flavonoids	Flavonols	86831-54-1	142165	256710	157020	167640	163070
Zmcn003728	Negative	609.15	285.04	610.153	C27H30O16	[M-H]-	kaempferol-3,7-diglucoside	Flavonoids	Flavonols	-	12326.9	28821.5	35196	18208	25602
pmb0665	Positive	611.16	465.1	610.153	C27H30O16	[M+H]+	Orientin-7-O-glucoside	Flavonoids	Flavonoid carbonoside	-	929520	1217700	678020	816660	1033300
pmn001583	Negative	609.15	300	610.153	C27H30O16	[M-H]-	Quercetin-3-O-robinobioside*	Flavonoids	Flavonols	52525-35-6	22299500	29490500	19880000	23823000	23564000
Lmjp002461	Positive	611.16	303.05	610.153	C27H30O16	[M+H]+	Quercetin-3-O-neohesperidoside*	Flavonoids	Flavonols	117611-67-3	1183305	1465600	1155800	1038900	1315300
Zmxp003107	Positive	611.16	287.06	610.153	C27H30O16	[M+H]+	Luteolin-7,3'-di-O-glucoside	Flavonoids	Flavones	52187-80-1	31915	44086.5	40049	27654	34034
Zmhp003112	Positive	611.16	287.06	610.153	C27H30O16	[M+H]+	safflor yellow A	Quinones	Quinones	-	151075	321255	194410	182760	206270
Lmsp004166	Positive	611.16	303.05	610.153	C27H30O16	[M+H]+	Quercetin-3-O-glucoside-7-O-rhamnoside*	Flavonoids	Flavonols	-	1040480	1582550	1291300	1094700	1277200
mws0059	Negative	609.15	301	610.153	C27H30O16	[M-H]-	Quercetin-3-O-rutinoside (Rutin)*	Flavonoids	Flavonols	153-18-4	19553500	23312000	16584000	20207000	18209000
pmb0711	Positive	611.16	303.1	610.153	C27H30O16	[M+H]+	Quercetin-7-O-rutinoside*	Flavonoids	Flavonols	147714-62-3	1180810	1715100	1385700	1230100	1312500
mws0036	Negative	609.18	301.09	610.19	C28H34O15	[M-H]-	Hesperetin-7-O-rutinoside (Hesperidin)*	Flavonoids	Flavanones	520-26-3	54590.5	190801	65631	92531	69585
pme0001	Negative	609.18	301	610.19	C28H34O15	[M-H]-	Hesperetin-7-O-neohesperidoside(Neohesperidin)*	Flavonoids	Flavanones	13241-33-3	59934.5	152716	73127	88031	64505
mws4134	Negative	611.14	306.08	612.152	C20H32N6O12S2	[M-H]-	Oxiglutatione	Amino acids and derivatives	Amino acids and derivatives	27025-41-8	113744	93749.5	68283	92233	86655
Rfmb26201	Negative	621.22	417.16	622.226	C30H38O14	[M-H]-	Syringaresinol-4'-O-(6''-acetyl)glucoside	Lignans and Coumarins	Lignans	-	61545	73915.5	60988	46426	46846
Hmjp002999	Positive	625.18	317.06	624.162	C28H32O16	[M+H]+	Isorhamnetin-3-O-rutinoside (Narcissin)*	Flavonoids	Flavonols	604-80-8	2167250	2934850	2154100	2203600	2329000
HJN051	Negative	623.16	315.05	624.168	C28H32O16	[M-H]-	Tamarixetin-3-O-rutinoside	Flavonoids	Flavonols	-	376645	511325	411220	432870	503910
Lmsp003939	Positive	625.18	317.07	624.169	C28H32O16	[M+H]+	Isorhamnetin-3-O-galactoide-7-O-rhamnoside*	Flavonoids	Flavonols	-	175725	171480	128340	179130	169890
Lmsp004045	Positive	625.18	317.07	624.169	C28H32O16	[M+H]+	Isorhamnetin-3-O-glucoside-7-O-rhamnoside*	Flavonoids	Flavonols	-	183460	209670	158430	237150	186980
Zmxp004480	Positive	625.18	301.07	624.169	C28H32O16	[M+H]+	Chrysoeriol-7-O-gentiobioside	Flavonoids	Flavones	-	232870	739655	474210	486530	540640
Lmsp004721	Positive	625.18	317.07	624.169	C28H32O16	[M+H]+	Tamarixetin-3-O-glucoside-7-O-rhamnoside	Flavonoids	Flavonols	-	2271450	3096050	2236500	2290600	2163000
pmb0603	Positive	625.18	301.6	624.169	C28H32O16	[M+H]+	Chrysoeriol-7,4'-di-O-glucoside	Flavonoids	Flavones	-	19247	69915	37573	58783	33514
MWSHY0064	Positive	625.17	317.07	624.169	C28H32O16	[M+H]+	Isorhamnetin-3-O-neohespeidoside*	Flavonoids	Flavonols	55033-90-4	1968250	3137700	2086100	2247500	2420000
Zmhp002730	Positive	627.16	303.05	626.148	C27H30O17	[M+H]+	6-Hydroxykaempferol 6,7-Diglucoside*	Flavonoids	Flavonols	142674-16-6	34286	36831	27665	26144	29868
Zmhp102730	Positive	627.16	303.05	626.148	C27H30O17	[M+H]+	6-Hydroxykaempferol 3,6-Diglucoside*	Flavonoids	Flavonols	-	28896.5	25781.5	21400	22849	26576
pma2088	Positive	627.16	465	626.148	C27H30O17	[M+H]+	Quercetin-3,4'-O-di-glucoside	Flavonoids	Flavonols	29125-80-2	79730.5	121365	101390	100330	90655
Hmcp005575	Positive	627.15	303.05	626.148	C27H30O17	[M+H]+	Quercetin-5,4'-di-O-glucoside	Flavonoids	Flavonols	-	60246	99606	67387	55355	42158
pmn001504	Negative	631.39	455.4	632.392	C36H56O9	[M-H]-	Oleanolic acid-3-O-glucuronide	Terpenoids	Triterpene Saponin	26020-14-4	1464.84	3392.25	2096.1	1811	2097.5
Hmyp007792	Positive	636.41	495.4	635.414	C32H62NO9P	[M+H]+	PE(oxo-11:0/16:0)	Lipids	Glycerol ester	-	133155	82962	124780	129150	115160
Lmgp005868	Positive	639.17	301.07	638.164	C32H30O14	[M+H]+	Chrysoeriol-7-O-(6''-feruloyl)glucoside	Flavonoids	Flavones	-	25249	40128.5	26658	29612	30630
Hmgp003086	Positive	639.19	331.08	638.184	C29H34O16	[M+H]+	Tricin-7-O-rutinoside*	Flavonoids	Flavones	-	103522	201835	113300	156370	148200
Lmgp004959	Positive	639.19	331.08	638.185	C29H34O16	[M+H]+	Tricin-7-O-neohesperidoside*	Flavonoids	Flavones	53766-40-8	118905	200100	135760	135670	101880
Hmcp001578	Positive	641.17	479.11	640.163	C28H32O17	[M+H]+	Isorhamnetin-3,7-O-diglucoside	Flavonoids	Flavonols	6758-51-6	28959.5	41162	27344	45882	39214
mws1506	Negative	639.19	161	640.2	C29H36O16	[M-H]-	Plantamajoside	Phenolic acids	Phenolic acids	104777-68-6	48091	55571	44553	53478	42743
pmb0578	Positive	655.17	207	654.158	C32H30O15	[M+H]+	Luteolin-7-O-(6''-sinapoyl)glucoside	Flavonoids	Flavones	-	17302.5	45756.5	25583	31305	32271
pmb0530	Positive	664.12	136.2	663.109	C21H27N7O14P2	[M+H]+	Nicotinic acid adenine dinucleotide	Nucleotides and derivatives	Nucleotides and derivatives	53-84-9	170995	164085	126080	144780	138970
pmb0725	Positive	669.18	331.08	668.174	C33H32O15	[M+H]+	Tricin-7-O-(2''-feruloyl)glucoside	Flavonoids	Flavones	-	9	4628	4108.4	5800.8	4489
pmb0579	Positive	669.18	207	668.174	C33H32O15	[M+H]+	Chrysoeriol-7-O-(6''-sinapoyl)glucoside	Flavonoids	Flavones	-	35011.5	100226	63592	56998	57578
Lmhp008513	Positive	677.37	261.22	676.367	C33H56O14	[M+H]+	2-α-Linolenoyl-glycerol-1,3-di-O-glucoside	Lipids	Glycerol ester	-	39500	52399.5	43685	42808	45226
pmp001276	Positive	677.37	677.37	676.367	C33H56O14	[M+H]+	1-Linolenoyl-rac-glycerol-diglucoside	Lipids	Free fatty acids	-	125500	170685	188740	212700	207810
pmp001271	Positive	679.39	263.24	678.383	C33H58O14	[M+H]+	1-Linoleoyl-sn-glycerol-diglucoside*	Lipids	Free fatty acids	-	25199	28820	29439	29806	39903
Lmhp009190	Positive	679.39	263.24	678.383	C33H58O14	[M+H]+	2-Linoleoylglycerol-1,3-di-O-glucoside*	Lipids	Glycerol ester	-	25583	30256.5	43445	27554	32018
pmb0738	Positive	699.19	331.08	698.185	C34H34O16	[M+H]+	Tricin-7-O-(2''-Sinapoyl)glucoside	Flavonoids	Flavones	-	9	11869.2	7225.6	8053.3	9305.7
Hmyp007396	Positive	702.46	184.07	701.46	C37H68NO9P	[M+H]+	PC(oxo-11:0/18:2)	Lipids	PC	-	45270.5	33502.5	47581	48074	44443
HJN075	Negative	709.24	255.07	710.242	C33H42O17	[M-H]-	Pinocembrin-7-O-(2'',6''-di-O-rhamnosyl)glucoside	Flavonoids	Flavanones	-	9957.3	11896.5	10256	7971.1	8962.1
Hmmp002447	Positive	725.2	433.11	724.193	C33H40O18	[M+H]+	Apigenin-7-O-rutinoside-4'-O-rhamnoside	Flavonoids	Flavones	-	20606	20203.5	19895	17504	17527
Hmdp103165	Positive	741.22	287.06	740.216	C33H40O19	[M+H]+	Clitorin	Flavonoids	Flavones	55804-74-5	294100	321610	269500	279070	285440
Lmsp003881	Positive	741.22	287.06	740.216	C33H40O19	[M+H]+	Kaempferol-3-O-rutinoside-7-O-rhamnoside	Flavonoids	Flavonols	-	363975	388895	328520	315270	310610
pme2651	Negative	742.1	620.1	743.075	C21H28N7O17P3	[M-H]-	NADP (Nicotinamide adenine dinucleotide phosphate)	Nucleotides and derivatives	Nucleotides and derivatives	53-59-8	279285	263535	248250	221790	247900
Lnrp102163	Positive	757.21	303.05	756.211	C33H40O20	[M+H]+	Quercetin-3-O-rutinoside-7-O-rhamnoside	Flavonoids	Flavonols	-	23729	37162.5	29578	19117	14785
Hmgp003409	Positive	757.22	303.05	756.211	C33H40O20	[M+H]+	Quercetin-3-O-Soph-7-O-Rha b	Flavonoids	Flavonols	-	667820	559000	500130	621240	611800
HJAP127	Positive	757.22	303.05	756.212	C33H40O20	[M+H]+	Quercetin-3-O-(2''-O-Rhamnosyl)rutinoside	Flavonoids	Flavonols	55696-57-6	698815	586605	598690	508510	539090
HJAP119	Positive	771.22	317.06	770.226	C34H42O20	[M+H]+	Rhamnetin-3-O-Rutinoside-5-O-rhamnoside*	Flavonoids	Flavonols	-	135190	122504	118430	103140	111400
HJAP128	Positive	771.23	317.06	770.227	C34H42O20	[M+H]+	Isorhamnetin-3-O-rutinoside-7-O-rhamnoside*	Flavonoids	Flavonols	-	151105	137770	129470	131690	112160
MWSslk187	Positive	771.24	317.07	770.227	C34H42O20	[M+H]+	Typhaneoside	Flavonoids	Flavones	104472-68-6	202475	154460	154890	153160	144500
Hmmp006067	Positive	798.5	439.36	780.467	C42H68O13	[M+NH4]+	Oleanolic acid-3-O-glucosyl(1→2)glucoside	Terpenoids	Triterpene Saponin	-	8571.9	8508.15	10120	8645.3	8322
pme2746	Negative	784.15	437	785.157	C27H33N9O15P2	[M-H]-	Riboflavin 5'-Adenosine Diphosphate	Nucleotides and derivatives	Nucleotides and derivatives	146-14-5	86667.5	86434	73728	80720	86494
HJN045	Negative	847.19	411.07	848.195	C45H36O17	[M-H]-	Epicatechin-(2β→O→7,4β→8)-epiafzelechin-(4α→8)-epicatechin	Flavonoids	Flavanols	-	2380800	2315300	2045100	2235900	2202500
Zmwp002963	Positive	865.19	713.15	864.19	C45H36O18	[M+H]+	Aesculitannin B	Tannins	Tannin	-	1005545	895805	772520	884850	954230
HJN044	Negative	863.19	711.14	864.19	C45H36O18	[M-H]-	Epicatechin-(4β→8,2β→O→7)-epicatechin-(4β→8)-epicatechin	Flavonoids	Flavanols	-	19771500	21634500	18004000	20799000	21174000
HJN043	Negative	863.19	711.14	864.19	C45H36O18	[M-H]-	Cinnamtannin B1	Tannins	Tannin	88082-60-4	19825000	22559000	20070000	22345000	20929000
pmn001648	Negative	863.18	411.1	864.19	C45H36O18	[M-H]-	Cinnamtannin D1	Tannins	Tannin	97233-06-2	22512500	23254500	25710000	23369000	22797000
HJN046	Negative	863.19	575.12	864.19	C45H36O18	[M-H]-	Aesculitannin A	Tannins	Tannin	-	26199500	25492000	24863000	27197000	25356000
pmp000101	Positive	867.21	715.16	866.206	C45H38O18	[M+H]+	Arecatannin C1	Tannins	Tannin	87727-69-3	459550	447655	595570	461560	566640
pmp000100	Positive	867.21	715.16	866.206	C45H38O18	[M+H]+	Arecatannin B1	Tannins	Tannin	79763-28-3	184790	194705	162970	182760	169970
pmb2947	Negative	865.2	407.1	866.206	C45H38O18	[M-H]-	Catechin-catechin-catechin	Flavonoids	Flavanols	-	5273200	6182500	4160700	5686200	5195100
pmn001647	Negative	865.2	713.2	866.206	C45H38O18	[M-H]-	Procyanidin C2	Tannins	Proanthocyanidins	37064-31-6	3159900	3063300	2695800	3146200	3308200
pmn001646	Negative	865.2	577.1	866.206	C45H38O18	[M-H]-	Procyanidin C1	Tannins	Proanthocyanidins	37064-30-5	2309050	2684250	2308900	2994800	2669100
Zmhp003113	Positive	903.26	147.04	902.248	C42H46O22	[M+H]+	Vitexin-2''-O-(6'''-p-coumaroyl)glucoside-4'-O-glucoside	Flavonoids	Flavonoid carbonoside	-	299360	257325	210530	283460	223090
pmn001650	Negative	1153.26	575.1	1154.27	C60H50O24	[M-H]-	Cinnamtannin B2	Tannins	Tannin	88038-12-4	717450	721845	679760	728240	606630
pmn001649	Negative	1153.26	1001.2	1154.27	C60H50O24	[M-H]-	Cinnamtannin A2	Tannins	Tannin	86631-38-1	181345	184960	136930	116590	180080
pmp000102	Positive	1155.28	867.21	1154.27	C60H50O24	[M+H]+	Arecatannin A1*	Tannins	Tannin	-	1479500	1466350	1224200	1331700	1217300
pmp000103	Positive	1155.28	867.21	1154.27	C60H50O24	[M+H]+	Arecatannin A2*	Tannins	Tannin	79763-29-4	1824900	1634000	1290100	1591200	1412800
